# Supplementary material for: Convergent evolution in human and domesticate adaptation to high-altitude environments
Source: Philos Trans R Soc Lond B Biol Sci. 2019 Jun 3;374(1777):20180235. doi: 10.1098/rstb.2018.0235 (PMC6560271; doi:10.1098/rstb.2018.0235)
Supplement: Shared gene ontology terms [file rstb20180235supp1.xlsx]

## Sheet: Sheet1
	Response to decreased oxygen levels (GO:0036293)	Response to oxygen levels (GO:0070482)	Response to Hypoxia (GO:0001666)	Anatomical Structure Morphogenesis (GO: 0009653)	Response to Chemical (GO:0042221)	Cellular Response to Chemical Stimulus (GO:0070887)	System Development (GO:0048731)	Positive Regulation of Nucleobase-Containing Compound Metabolic Process (GO: 0045935)	Response to Stress (GO: 0006950)	Regulation of Transcription by RNA Polymerase II (GO:0006357)	Blood Vessel Morphogenesis (GO:0048514)	Multicellular Organism Development (GO: 0007275)	Regulation of Biological Quality (GO: 0065008)	Response to Oxidative Stress (GO: 0006979)	Muscle Structure Development (GO: 0061061)
Tibetan Chicken	RYR2	RYR2	RYR2	N/A	N/A	N/A	N/A	N/A	N/A	N/A	N/A	N/A	N/A	N/A	RYR2
Tibetan Cow	EGLN1, HIF3a	EGLN1, HIF3a	EGLN1, HIF3a	EGLN1, HIF3a	EGLN1, HIF3a	EGLN1, HIF3a	EGLN1, HIF3a	EGLN1, HIF3a	EGLN1, HIF3a	EGLN1, HIF3a	HIF3a	N/A	N/A	EGLN1	EGLN1
Tibetan Dog	EPAS1, GNB1	EPAS1, GNB1	EPAS1, GNB1	N/A	CDK2, KIF16B, NR3C2, ENO3, MSRB3, RYR3, PLXNA4, EPAS1, GNB1, AMOT	CDK2, KIF16B, NR3C2, MSRB3, RYR3, PLXNA4, EPAS1, GNB1	N/A	SIRT7, CDK2, EPAS1, MAFG	CDK2, KIF16B, NR3C2, ENO3, MSRB3, EPAS1, GNB1, MAFG	SIRT7, CDK2, NR3C2, EPAS1, MAFG	EPAS1, AMOT	KIF16B, SLC38A10, ENO3, PLXNA4, EPAS1, GNB1, MAFG, AMOT	N/A	CDK2, MSRB3, EPAS1	N/A
Tibetan Goat	SIRT1, ICAM1, EPAS1, EDNRA	SIRT1, ICAM1, EPAS1, EDNRA	SIRT1, ICAM1, EPAS1, EDNRA	SIRT1, ENPEP, EPAS1, EDNRA	FGF5, YES1, CDK2, SIRT1, ICAM1, EPAS1, SOCS2, JUP	FGF5, YES1, CDK2, SIRT1, ICAM1, EPAS1, SOCS2, JUP	FGF5, KITLG, SIRT1, ENPEP, ICAM1, EPAS1, EDNRA, SOCS2, JUP	YES1, CDK2, SIRT1, EPAS1, JUP	CDK2, SIRT1, ICAM1, EPAS1, EDNRA	YES1, CDK2, SIRT1, EPAS1, JUP	SIRT1, ENPEP, EPAS1, EDNRA	FGF5, KITLG, SIRT1, ENPEP, ICAM1, EPAS1, EDNRA, SOCS2, JUP	YES1, KITLG, SIRT1, ENPEP, ICAM1, EPAS1, EDNRA, SOCS2, JUP	CDK2, SIRT1, EPAS1	SIRT1, EPAS1
Tibetan Horse	N/A	N/A	N/A	N/A	N/A	N/A	N/A	N/A	N/A	N/A	N/A	N/A	N/A	NADH6	N/A
Tibetan Human	EGLN1, HMOX2, PPARA, PTGIS, EPAS1, PTEN, ANGPTL4, EDNRA, MTHFR	EGLN1, HMOX2, PPARA, PTGIS, EPAS1, PTEN, ANGPTL4, EDNRA, MTHFR	EGLN1, HMOX2, PPARA, PTGIS, EPAS1, PTEN, ANGPTL4, EDNRA, MTHFR	EGLN1, PPARA, GRB2, EPAS1, PTEN, ANGPTL4, EDNRA, VDR, MTHFR, COL4A4	EGLN1, PPARA, PTGIS, GRB2, SLC52A3, EPAS1, PTEN, CYP2E1, CAM2KD, VDR, MTHFR	EGLN1, PPARA, PTGIS, GRB2, EPAS1, PTEN, CYP2E1, CAM2KD, VDR	EGLN1, PPARA, PTGIS, GRB2, EPAS1, PTEN, MKL1, ANGPTL4, EDNRA, VDR, MTHFR, ANKH, COL4A4	EGLN1, PPARA, EPAS1, MKL1, VDR	EGLN1, HMOX2, PPARA, PTGIS, GRB2, SLC52A3, EPAS1, PTEN, CYP2E1, ANGPTL4, EDNRA, CAMK2D, MTHFR	EGLN1, PPARA, ZNF532, EPAS1, MKL1, CAMK2D, VDR	EPAS1, PTEN, ANGPTL4, EDNRA, COL4A4	EGLN1, PPARA, PTGIS, GRB2, EPAS1, PTEN, MKL1, ANGPTL4, EDNRA, VDR, MTHFR, ANKH, COL4A4	EGLN1, HMOX2, PPARA, PTGIS, GRB2, CYP17A1, EPAS1, PTEN, ANGPTL4, EDNRA, CAMK2D, VDR	EGLN1, HMOX2, EPAS1, CYP2E1	EGLN1, EPAS1, MKL1
Tibetan Pig	N/A	N/A	N/A	N/A	GLDC, GRIN2B, GNG2, PIK3C2G, ALB, RGCC	GLDC, GNG2, ALB, RGCC	N/A	N/A	N/A	N/A	N/A	N/A	GLDC, GRIN2B, GNG2, ALB, AOPEP, ECE1	N/A	N/A
Tibetan Yak	MMP3, ADAM17	MMP3, ADAM17	MMP3, ADAM17	NSD2, ADAM17, GCNT3	N/A	N/A	CAMK2B, NSD2, ADAM17, ARG2, GCNT3	N/A	MMP3, CAMK2B, Glu, NSD2, ADAM17, ARG2	N/A	N/A	CAMK2B, GLUL, NSD2, ADAM17, ARG2, GCNT3	CAMK2B, GLUL, ADAM17, ARG2, HSD17B12	N/A	N/A
Andean Horse	EPAS1	EPAS1	EPAS1	TENM2, EPAS1	TENM2, EPAS1	N/A	TENM2, EPAS1	N/A	N/A	EPAS1, TENM2	EPAS1	N/A	N/A	EPAS1	EPAS1
Andean Human	EGLN1, VEGFA, NOS2, PRKAA1, EDNRA	EGLN1, VEGFA, NOS2, PRKAA1, EDNRA	EGLN1, VEGFA, NOS2, PRKAA1, EDNRA	EGLN1, TBX5, VEGFA, PRDM1, CDH1, TNC, EDNRA	N/A	BRINP3, EGLN1, VEGFA, CDH1, NOS2, TNC, PRKAA1,	BRINP3, EGLN1, TBX5, VEGFA, PRDM1, CDH1, TNC, EDNRA	SENP1, EGLN1, TBX5, VEGFA, CDH1, NOS2, PRKAA1, COPS5, PFKM	EGLN1, VEGFA, PRDM1, NOS2, TNC, PRKAA1, EDNRA, SH2B1, COPS5, DST	SENP1, EGLN1, TBX5, VEGFA, PRDM1, COPS5, PFKM	TBX5, VEGFA, PRDM1, EDNRA	BRINP3, EGLN1, TBX5, VEGFA, PRDM1, CDH1, TNC, EDNRA,	SENP1, EGLN1, VEGFA, NOS2, PRKAA1, EDNRA, SH2B1, PFKM	EGLN1, PRKAA1	EGLN1, TBX5, VEGFA
Ethiopian Human	ARNT2, RORA	ARNT2, RORA	ARNT2, RORA	VAV3, BHLHE41, THRB, HGF, RORA, COL6A1	VAV3, ARNT2, CASP1, SMURF2, THRB, HGF, RORA, EDNRB, COL6A1	VAV3, ARNT2, CASP1, SMURF2, THRB, HGF, RORA, EDNRB, COL6A1	VAV3, BHLHE41, ARNT2, THRB, CIC, HGF, PAFAH1B3, RORA, EDNRB, COL6A1	ARNT2, SLC30A9, THRB, HGF, RORA	MICU1, VAV3, ARNT2, SLC30A9, CASP1, RORA, EDNRB	BHLHE41, ARNT2, SLC30A9, SMURF2, THRB, CIC, HGF, RORA, EDNRB	VAV3, RORA	VAV3, BHLHE41, ARNT2, THRB, CIC, HGF, PAFAH1B3, RORA, EDNRB, COL6A1	MICU1, VAV3, SLC30A9, THRB, RORA, EDNRB	N/A	RORA, EDNRB
Ethiopian Cow	PML	PML	PML	PML, BDNF	PML, BDNF, TFRC	PML, BDNF, TFRC	PML, BDNF, TFRC	PML, TFRC	N/A	N/A	N/A	PML, BDNF, TFRC	PML, BDNF, TFRC	N/A	N/A
