# Supplementary material for: Convergent evolution in human and domesticate adaptation to high-altitude environments
Source: Philos Trans R Soc Lond B Biol Sci. 2019 Jun 3;374(1777):20180235. doi: 10.1098/rstb.2018.0235 (PMC6560271; doi:10.1098/rstb.2018.0235)
Supplement: Genes in most common gene ontology terms [file rstb20180235supp2.txt]

ethiopian_human,tibetan_chicken; 2
{'response to decreased oxygen levels (GO:0036293)', 'cellular response to organic cyclic compound (GO:0071407)', 'response to hypoxia (GO:0001666)', 'cellular response to growth factor stimulus (GO:0071363)', 'muscle structure development (GO:0061061)', 'divalent inorganic cation homeostasis (GO:0072507)', 'cellular divalent inorganic cation homeostasis (GO:0072503)', 'divalent metal ion transport (GO:0070838)', 'response to xenobiotic stimulus (GO:0009410)', 'cellular response to xenobiotic stimulus (GO:0071466)', 'divalent inorganic cation transport (GO:0072511)', 'calcium ion homeostasis (GO:0055074)', 'cellular calcium ion homeostasis (GO:0006874)', 'response to oxygen levels (GO:0070482)'}
ethiopian_human,tibetan_human; 2
{'endothelin receptor signaling pathway (GO:0086100)', 'regulation of macromolecule biosynthetic process (GO:0010556)', 'regulation of anatomical structure size (GO:0090066)', 'vascular smooth muscle contraction (GO:0014829)', 'smooth muscle cell differentiation (GO:0051145)', 'regulation of apoptotic process (GO:0042981)', 'response to oxygen levels (GO:0070482)', 'regulation of myelination (GO:0031641)', 'response to stress (GO:0006950)', 'hormone-mediated signaling pathway (GO:0009755)', 'regulation of RNA metabolic process (GO:0051252)', 'cellular divalent inorganic cation homeostasis (GO:0072503)', 'regulation of inflammatory response (GO:0050727)', 'cellular response to organic substance (GO:0071310)', 'system development (GO:0048731)', 'response to hormone (GO:0009725)', 'negative regulation of cell development (GO:0010721)', 'regulation of macromolecule metabolic process (GO:0060255)', 'anatomical structure morphogenesis (GO:0009653)', 'negative regulation of muscle cell differentiation (GO:0051148)', 'regulation of nucleic acid-templated transcription (GO:1903506)', 'response to chemical (GO:0042221)', 'negative regulation of cell death (GO:0060548)', 'intracellular receptor signaling pathway (GO:0030522)', 'negative regulation of blood vessel diameter (GO:0097756)', 'protein complex oligomerization (GO:0051259)', 'DNA-templated transcription, initiation (GO:0006352)', 'anatomical structure formation involved in morphogenesis (GO:0048646)', 'tissue development (GO:0009888)', 'multicellular organismal process (GO:0032501)', 'negative regulation of inflammatory response (GO:0050728)', 'cellular response to stimulus (GO:0051716)', 'regulation of neuron projection regeneration (GO:0070570)', 'cellular ion homeostasis (GO:0006873)', 'response to cytokine (GO:0034097)', 'regulation of biosynthetic process (GO:0009889)', 'regulation of nucleobase-containing compound metabolic process (GO:0019219)', 'smooth muscle contraction (GO:0006939)', 'regulation of multicellular organismal process (GO:0051239)', 'negative regulation of apoptotic process (GO:0043066)', 'cellular homeostasis (GO:0019725)', 'metal ion homeostasis (GO:0055065)', 'regulation of primary metabolic process (GO:0080090)', 'negative regulation of striated muscle cell differentiation (GO:0051154)', 'negative regulation of defense response (GO:0031348)', 'positive regulation of RNA biosynthetic process (GO:1902680)', 'developmental process (GO:0032502)', 'response to stimulus (GO:0050896)', 'homeostatic process (GO:0042592)', 'regulation of cell death (GO:0010941)', 'regulation of nitrogen compound metabolic process (GO:0051171)', 'response to steroid hormone (GO:0048545)', 'regulation of system process (GO:0044057)', 'regulation of cellular metabolic process (GO:0031323)', 'transcription initiation from RNA polymerase II promoter (GO:0006367)', 'cellular metal ion homeostasis (GO:0006875)', 'response to decreased oxygen levels (GO:0036293)', 'vasculature development (GO:0001944)', 'embryo development (GO:0009790)', 'acylglycerol homeostasis (GO:0055090)', 'regulation of programmed cell death (GO:0043067)', 'reproductive behavior (GO:0019098)', 'positive regulation of cellular biosynthetic process (GO:0031328)', 'enteric nervous system development (GO:0048484)', 'response to organic cyclic compound (GO:0014070)', 'positive regulation of multicellular organismal process (GO:0051240)', 'positive regulation of nucleobase-containing compound metabolic process (GO:0045935)', 'blood vessel development (GO:0001568)', 'ion homeostasis (GO:0050801)', 'positive regulation of biosynthetic process (GO:0009891)', 'response to oxygen-containing compound (GO:1901700)', 'regulation of gene expression (GO:0010468)', 'positive regulation of RNA metabolic process (GO:0051254)', 'calcium ion homeostasis (GO:0055074)', 'animal organ morphogenesis (GO:0009887)', 'angiogenesis (GO:0001525)', 'head development (GO:0060322)', 'regulation of cellular macromolecule biosynthetic process (GO:2000112)', 'blood vessel morphogenesis (GO:0048514)', 'response to organic substance (GO:0010033)', 'tube development (GO:0035295)', 'mating behavior (GO:0007617)', 'cellular developmental process (GO:0048869)', 'regulation of anatomical structure morphogenesis (GO:0022603)', 'glycerolipid metabolic process (GO:0046486)', 'response to lipid (GO:0033993)', 'positive regulation of transcription by RNA polymerase II (GO:0045944)', 'regulation of metabolic process (GO:0019222)', 'positive regulation of nucleic acid-templated transcription (GO:1903508)', 'steroid hormone mediated signaling pathway (GO:0043401)', 'regulation of RNA biosynthetic process (GO:2001141)', 'regulation of transcription, DNA-templated (GO:0006355)', 'positive regulation of gene expression (GO:0010628)', 'cellular response to endogenous stimulus (GO:0071495)', 'mating (GO:0007618)', 'cellular response to steroid hormone stimulus (GO:0071383)', 'anatomical structure development (GO:0048856)', 'vasoconstriction (GO:0042310)', 'cation homeostasis (GO:0055080)', 'cellular response to chemical stimulus (GO:0070887)', 'autonomic nervous system development (GO:0048483)', 'inorganic ion homeostasis (GO:0098771)', 'regulation of multicellular organismal development (GO:2000026)', 'regulation of biological quality (GO:0065008)', 'regulation of response to external stimulus (GO:0032101)', 'regulation of transcription by RNA polymerase II (GO:0006357)', 'response to endogenous stimulus (GO:0009719)', 'animal organ development (GO:0048513)', 'regulation of lipid metabolic process (GO:0019216)', 'positive regulation of cellular metabolic process (GO:0031325)', 'cellular calcium ion homeostasis (GO:0006874)', 'regulation of developmental process (GO:0050793)', 'positive regulation of macromolecule biosynthetic process (GO:0010557)', 'circadian rhythm (GO:0007623)', 'cellular cation homeostasis (GO:0030003)', 'response to abiotic stimulus (GO:0009628)', 'positive regulation of transcription, DNA-templated (GO:0045893)', 'response to hypoxia (GO:0001666)', 'divalent inorganic cation homeostasis (GO:0072507)', 'rhythmic process (GO:0048511)', 'positive regulation of biological process (GO:0048518)', 'regulation of cellular biosynthetic process (GO:0031326)', 'cellular chemical homeostasis (GO:0055082)', 'multicellular organism development (GO:0007275)', 'transcription by RNA polymerase II (GO:0006366)', 'cell differentiation (GO:0030154)', 'negative regulation of response to external stimulus (GO:0032102)', 'triglyceride homeostasis (GO:0070328)', 'muscle structure development (GO:0061061)', 'chemical homeostasis (GO:0048878)'}
ethiopian_human,tibetan_cow; 2
{'regulation of macromolecule biosynthetic process (GO:0010556)', 'anatomical structure formation involved in morphogenesis (GO:0048646)', 'positive regulation of nucleobase-containing compound metabolic process (GO:0045935)', 'regulation of transcription by RNA polymerase II (GO:0006357)', 'blood vessel development (GO:0001568)', 'positive regulation of biosynthetic process (GO:0009891)', 'regulation of gene expression (GO:0010468)', 'positive regulation of cellular metabolic process (GO:0031325)', 'positive regulation of RNA metabolic process (GO:0051254)', 'response to oxygen levels (GO:0070482)', 'positive regulation of macromolecule biosynthetic process (GO:0010557)', 'angiogenesis (GO:0001525)', 'positive regulation of nitrogen compound metabolic process (GO:0051173)', 'regulation of cellular macromolecule biosynthetic process (GO:2000112)', 'blood vessel morphogenesis (GO:0048514)', 'response to stress (GO:0006950)', 'regulation of RNA metabolic process (GO:0051252)', 'regulation of biosynthetic process (GO:0009889)', 'regulation of nucleobase-containing compound metabolic process (GO:0019219)', 'response to abiotic stimulus (GO:0009628)', 'positive regulation of transcription, DNA-templated (GO:0045893)', 'system development (GO:0048731)', 'positive regulation of transcription by RNA polymerase II (GO:0045944)', 'response to hypoxia (GO:0001666)', 'positive regulation of nucleic acid-templated transcription (GO:1903508)', 'anatomical structure morphogenesis (GO:0009653)', 'positive regulation of RNA biosynthetic process (GO:1902680)', 'regulation of nucleic acid-templated transcription (GO:1903506)', 'regulation of RNA biosynthetic process (GO:2001141)', 'regulation of cellular biosynthetic process (GO:0031326)', 'regulation of transcription, DNA-templated (GO:0006355)', 'transcription by RNA polymerase II (GO:0006366)', 'positive regulation of gene expression (GO:0010628)', 'response to decreased oxygen levels (GO:0036293)', 'response to chemical (GO:0042221)', 'positive regulation of metabolic process (GO:0009893)', 'muscle structure development (GO:0061061)', 'vasculature development (GO:0001944)', 'cellular response to chemical stimulus (GO:0070887)', 'positive regulation of cellular biosynthetic process (GO:0031328)', 'positive regulation of macromolecule metabolic process (GO:0010604)'}
ethiopian_human,ethiopian_cow; 2
{'regulation of multicellular organismal development (GO:2000026)', 'regulation of biological quality (GO:0065008)', 'positive regulation of multicellular organismal process (GO:0051240)', 'positive regulation of nucleobase-containing compound metabolic process (GO:0045935)', 'multicellular organismal process (GO:0032501)', 'ion homeostasis (GO:0050801)', 'response to endogenous stimulus (GO:0009719)', 'negative regulation of developmental process (GO:0051093)', 'positive regulation of cellular metabolic process (GO:0031325)', 'regulation of myotube differentiation (GO:0010830)', 'cellular response to stimulus (GO:0051716)', 'regulation of apoptotic process (GO:0042981)', 'multi-organism process (GO:0051704)', 'regulation of developmental process (GO:0050793)', 'response to oxygen levels (GO:0070482)', 'cellular ion homeostasis (GO:0006873)', 'regulation of interleukin-1 beta production (GO:0032651)', 'positive regulation of nitrogen compound metabolic process (GO:0051173)', 'response to cytokine (GO:0034097)', 'cellular response to growth factor stimulus (GO:0071363)', 'response to organic substance (GO:0010033)', 'circadian rhythm (GO:0007623)', 'cellular cation homeostasis (GO:0030003)', 'cellular response to organic substance (GO:0071310)', 'regulation of cysteine-type endopeptidase activity (GO:2000116)', 'cellular response to cytokine stimulus (GO:0071345)', 'system development (GO:0048731)', 'regulation of multicellular organismal process (GO:0051239)', 'regulation of B cell proliferation (GO:0030888)', 'cellular developmental process (GO:0048869)', 'regulation of anatomical structure morphogenesis (GO:0022603)', 'positive regulation of cellular process (GO:0048522)', 'negative regulation of myotube differentiation (GO:0010832)', 'cellular homeostasis (GO:0019725)', 'regulation of metabolic process (GO:0019222)', 'response to hypoxia (GO:0001666)', 'metal ion homeostasis (GO:0055065)', 'regulation of primary metabolic process (GO:0080090)', 'anatomical structure morphogenesis (GO:0009653)', 'rhythmic process (GO:0048511)', 'regulation of macromolecule metabolic process (GO:0060255)', 'negative regulation of muscle cell differentiation (GO:0051148)', 'cell surface receptor signaling pathway (GO:0007166)', 'negative regulation of striated muscle cell differentiation (GO:0051154)', 'developmental process (GO:0032502)', 'homeostatic process (GO:0042592)', 'positive regulation of biological process (GO:0048518)', 'cellular chemical homeostasis (GO:0055082)', 'regulation of cell death (GO:0010941)', 'multicellular organism development (GO:0007275)', 'regulation of interleukin-1 secretion (GO:0050704)', 'enzyme linked receptor protein signaling pathway (GO:0007167)', 'cell differentiation (GO:0030154)', 'regulation of nitrogen compound metabolic process (GO:0051171)', 'regulation of cysteine-type endopeptidase activity involved in apoptotic process (GO:0043281)', 'cellular response to endogenous stimulus (GO:0071495)', 'positive regulation of cell proliferation (GO:0008284)', 'positive regulation of protein metabolic process (GO:0051247)', 'regulation of cellular metabolic process (GO:0031323)', 'cellular metal ion homeostasis (GO:0006875)', 'anatomical structure development (GO:0048856)', 'response to decreased oxygen levels (GO:0036293)', 'response to chemical (GO:0042221)', 'positive regulation of metabolic process (GO:0009893)', 'regulation of interleukin-1 beta secretion (GO:0050706)', 'regulation of animal organ morphogenesis (GO:2000027)', 'intracellular receptor signaling pathway (GO:0030522)', 'regulation of programmed cell death (GO:0043067)', 'cation homeostasis (GO:0055080)', 'cellular response to chemical stimulus (GO:0070887)', 'positive regulation of cell communication (GO:0010647)', 'positive regulation of signal transduction (GO:0009967)', 'positive regulation of B cell proliferation (GO:0030890)', 'inorganic ion homeostasis (GO:0098771)', 'circadian regulation of gene expression (GO:0032922)', 'chemical homeostasis (GO:0048878)', 'positive regulation of signaling (GO:0023056)', 'positive regulation of macromolecule metabolic process (GO:0010604)'}
ethiopian_human,tibetan_dog; 2
{'protein heterotrimerization (GO:0070208)', 'response to organic cyclic compound (GO:0014070)', 'positive regulation of nucleobase-containing compound metabolic process (GO:0045935)', 'regulation of transcription by RNA polymerase II (GO:0006357)', 'ion homeostasis (GO:0050801)', 'response to endogenous stimulus (GO:0009719)', 'positive regulation of RNA metabolic process (GO:0051254)', 'calcium ion homeostasis (GO:0055074)', 'cellular response to oxygen-containing compound (GO:1901701)', 'cellular calcium ion homeostasis (GO:0006874)', 'response to oxygen levels (GO:0070482)', 'cellular ion homeostasis (GO:0006873)', 'positive regulation of macromolecule biosynthetic process (GO:0010557)', 'cellular response to organic cyclic compound (GO:0071407)', 'blood vessel morphogenesis (GO:0048514)', 'response to stress (GO:0006950)', 'cellular cation homeostasis (GO:0030003)', 'cellular divalent inorganic cation homeostasis (GO:0072503)', 'positive regulation of transcription, DNA-templated (GO:0045893)', 'cellular homeostasis (GO:0019725)', 'response to hypoxia (GO:0001666)', 'metal ion homeostasis (GO:0055065)', 'positive regulation of nucleic acid-templated transcription (GO:1903508)', 'divalent inorganic cation homeostasis (GO:0072507)', 'protein trimerization (GO:0070206)', 'positive regulation of RNA biosynthetic process (GO:1902680)', 'response to stimulus (GO:0050896)', 'developmental process (GO:0032502)', 'homeostatic process (GO:0042592)', 'cellular chemical homeostasis (GO:0055082)', 'multicellular organism development (GO:0007275)', 'cellular response to endogenous stimulus (GO:0071495)', 'anatomical structure development (GO:0048856)', 'response to decreased oxygen levels (GO:0036293)', 'response to chemical (GO:0042221)', 'embryo development (GO:0009790)', 'cation homeostasis (GO:0055080)', 'cellular response to chemical stimulus (GO:0070887)', 'autonomic nervous system development (GO:0048483)', 'inorganic ion homeostasis (GO:0098771)', 'chemical homeostasis (GO:0048878)', 'cell communication (GO:0007154)'}
ethiopian_human,tibetan_horse; 2
{'response to organic cyclic compound (GO:0014070)', 'response to xenobiotic stimulus (GO:0009410)'}
ethiopian_human,tibetan_sheep; 2
{'regulation of morphogenesis of an epithelium (GO:1905330)', 'positive regulation of cell migration (GO:0030335)', 'chemotaxis (GO:0006935)', 'transmembrane receptor protein tyrosine kinase signaling pathway (GO:0007169)', 'taxis (GO:0042330)', 'lung development (GO:0030324)', 'animal organ morphogenesis (GO:0009887)', 'cellular response to growth factor stimulus (GO:0071363)', 'tube development (GO:0035295)', 'gland development (GO:0048732)', 'regulation of anatomical structure morphogenesis (GO:0022603)', 'mesenchymal-epithelial cell signaling (GO:0060638)', 'glycerolipid metabolic process (GO:0046486)', 'respiratory system development (GO:0060541)', 'respiratory tube development (GO:0030323)', 'regulation of morphogenesis of a branching structure (GO:0060688)', 'positive regulation of cell proliferation (GO:0008284)', 'enzyme linked receptor protein signaling pathway (GO:0007167)', 'regulation of branching involved in salivary gland morphogenesis (GO:0060693)', 'positive chemotaxis (GO:0050918)', 'regulation of branching involved in salivary gland morphogenesis by mesenchymal-epithelial signaling (GO:0060665)', 'cell proliferation (GO:0008283)', 'regulation of animal organ morphogenesis (GO:2000027)', 'positive regulation of phosphorylation (GO:0042327)', 'positive regulation of cell motility (GO:2000147)'}
ethiopian_human,andean_horse; 2
{'regulation of macromolecule biosynthetic process (GO:0010556)', 'regulation of transcription by RNA polymerase II (GO:0006357)', 'blood vessel development (GO:0001568)', 'regulation of gene expression (GO:0010468)', 'chemotaxis (GO:0006935)', 'taxis (GO:0042330)', 'lung development (GO:0030324)', 'response to oxygen levels (GO:0070482)', 'angiogenesis (GO:0001525)', 'regulation of cellular macromolecule biosynthetic process (GO:2000112)', 'blood vessel morphogenesis (GO:0048514)', 'regulation of RNA metabolic process (GO:0051252)', 'regulation of biosynthetic process (GO:0009889)', 'regulation of nucleobase-containing compound metabolic process (GO:0019219)', 'system development (GO:0048731)', 'cellular developmental process (GO:0048869)', 'response to hypoxia (GO:0001666)', 'respiratory system development (GO:0060541)', 'anatomical structure morphogenesis (GO:0009653)', 'respiratory tube development (GO:0030323)', 'regulation of nucleic acid-templated transcription (GO:1903506)', 'regulation of RNA biosynthetic process (GO:2001141)', 'regulation of cellular biosynthetic process (GO:0031326)', 'regulation of transcription, DNA-templated (GO:0006355)', 'transcription by RNA polymerase II (GO:0006366)', 'cell differentiation (GO:0030154)', 'response to decreased oxygen levels (GO:0036293)', 'response to chemical (GO:0042221)', 'muscle structure development (GO:0061061)', 'vasculature development (GO:0001944)'}
ethiopian_human,tibetan_pig; 2
{'glycerolipid metabolic process (GO:0046486)', 'response to chemical (GO:0042221)', 'positive regulation of DNA biosynthetic process (GO:2000573)', 'regulation of biological quality (GO:0065008)', 'social behavior (GO:0035176)', 'response to oxygen-containing compound (GO:1901700)', 'intraspecies interaction between organisms (GO:0051703)', 'multi-organism behavior (GO:0051705)', 'cellular response to chemical stimulus (GO:0070887)', 'cellular response to stimulus (GO:0051716)', 'cell communication (GO:0007154)'}
ethiopian_human,andean_human; 2
{'endothelin receptor signaling pathway (GO:0086100)', 'regulation of macromolecule biosynthetic process (GO:0010556)', 'signal transduction (GO:0007165)', 'vascular smooth muscle contraction (GO:0014829)', 'nitric oxide biosynthetic process (GO:0006809)', 'negative regulation of nitrogen compound metabolic process (GO:0051172)', 'smooth muscle cell differentiation (GO:0051145)', 'regulation of endopeptidase activity (GO:0052548)', 'regulation of apoptotic process (GO:0042981)', 'cellular response to oxygen-containing compound (GO:1901701)', 'response to oxygen levels (GO:0070482)', 'response to stress (GO:0006950)', 'regulation of RNA metabolic process (GO:0051252)', 'cellular response to organic substance (GO:0071310)', 'regulation of cysteine-type endopeptidase activity (GO:2000116)', 'system development (GO:0048731)', 'lamellipodium organization (GO:0097581)', 'mesenchymal-epithelial cell signaling (GO:0060638)', 'response to hormone (GO:0009725)', 'respiratory system development (GO:0060541)', 'anatomical structure morphogenesis (GO:0009653)', 'regulation of macromolecule metabolic process (GO:0060255)', 'respiratory tube development (GO:0030323)', 'regulation of nucleic acid-templated transcription (GO:1903506)', 'regulation of morphogenesis of a branching structure (GO:0060688)', 'positive regulation of cell proliferation (GO:0008284)', 'photoreceptor cell development (GO:0042461)', 'negative regulation of cell death (GO:0060548)', 'negative regulation of blood vessel diameter (GO:0097756)', 'regulation of cell differentiation (GO:0045595)', 'negative regulation of biological process (GO:0048519)', 'anatomical structure formation involved in morphogenesis (GO:0048646)', 'tissue development (GO:0009888)', 'multicellular organismal process (GO:0032501)', 'mesenchyme development (GO:0060485)', 'lamellipodium assembly (GO:0030032)', 'cellular response to stimulus (GO:0051716)', 'regulation of biosynthetic process (GO:0009889)', 'regulation of nucleobase-containing compound metabolic process (GO:0019219)', 'smooth muscle contraction (GO:0006939)', 'regulation of multicellular organismal process (GO:0051239)', 'negative regulation of apoptotic process (GO:0043066)', 'cellular homeostasis (GO:0019725)', 'regulation of primary metabolic process (GO:0080090)', 'photoreceptor cell differentiation (GO:0046530)', 'regulation of lyase activity (GO:0051339)', 'positive regulation of RNA biosynthetic process (GO:1902680)', 'response to stimulus (GO:0050896)', 'homeostatic process (GO:0042592)', 'regulation of cell death (GO:0010941)', 'regulation of nitrogen compound metabolic process (GO:0051171)', 'regulation of cyclase activity (GO:0031279)', 'regulation of cellular metabolic process (GO:0031323)', 'response to decreased oxygen levels (GO:0036293)', 'vasculature development (GO:0001944)', 'embryo development (GO:0009790)', 'eye photoreceptor cell differentiation (GO:0001754)', 'cellular response to lipid (GO:0071396)', 'regulation of programmed cell death (GO:0043067)', 'reactive nitrogen species metabolic process (GO:2001057)', 'enteric nervous system development (GO:0048484)', 'positive regulation of cellular biosynthetic process (GO:0031328)', 'positive regulation of macromolecule metabolic process (GO:0010604)', 'response to organic cyclic compound (GO:0014070)', 'negative regulation of programmed cell death (GO:0043069)', 'positive regulation of nucleobase-containing compound metabolic process (GO:0045935)', 'blood vessel development (GO:0001568)', 'eye photoreceptor cell development (GO:0042462)', 'ion homeostasis (GO:0050801)', 'positive regulation of biosynthetic process (GO:0009891)', 'response to oxygen-containing compound (GO:1901700)', 'regulation of gene expression (GO:0010468)', 'positive regulation of RNA metabolic process (GO:0051254)', 'animal organ morphogenesis (GO:0009887)', 'regulation of p38MAPK cascade (GO:1900744)', 'angiogenesis (GO:0001525)', 'nervous system development (GO:0007399)', 'regulation of cellular macromolecule biosynthetic process (GO:2000112)', 'blood vessel morphogenesis (GO:0048514)', 'response to organic substance (GO:0010033)', 'tube development (GO:0035295)', 'gland development (GO:0048732)', 'cellular developmental process (GO:0048869)', 'response to lipid (GO:0033993)', 'positive regulation of transcription by RNA polymerase II (GO:0045944)', 'regulation of metabolic process (GO:0019222)', 'positive regulation of nucleic acid-templated transcription (GO:1903508)', 'cell surface receptor signaling pathway (GO:0007166)', 'regulation of RNA biosynthetic process (GO:2001141)', 'regulation of transcription, DNA-templated (GO:0006355)', 'positive regulation of gene expression (GO:0010628)', 'regulation of cysteine-type endopeptidase activity involved in apoptotic process (GO:0043281)', 'generation of neurons (GO:0048699)', 'regulation of animal organ morphogenesis (GO:2000027)', 'vasoconstriction (GO:0042310)', 'cellular response to chemical stimulus (GO:0070887)', 'nitric oxide metabolic process (GO:0046209)', 'autonomic nervous system development (GO:0048483)', 'regulation of multicellular organismal development (GO:2000026)', 'regulation of biological quality (GO:0065008)', 'regulation of transcription by RNA polymerase II (GO:0006357)', 'response to endogenous stimulus (GO:0009719)', 'animal organ development (GO:0048513)', 'positive regulation of cellular metabolic process (GO:0031325)', 'lung development (GO:0030324)', 'negative regulation of cellular process (GO:0048523)', 'regulation of developmental process (GO:0050793)', 'positive regulation of macromolecule biosynthetic process (GO:0010557)', 'positive regulation of nitrogen compound metabolic process (GO:0051173)', 'neurotransmitter biosynthetic process (GO:0042136)', 'response to abiotic stimulus (GO:0009628)', 'positive regulation of transcription, DNA-templated (GO:0045893)', 'positive regulation of cellular process (GO:0048522)', 'response to hypoxia (GO:0001666)', 'rhythmic process (GO:0048511)', 'positive regulation of biological process (GO:0048518)', 'regulation of cellular biosynthetic process (GO:0031326)', 'cellular chemical homeostasis (GO:0055082)', 'multicellular organism development (GO:0007275)', 'signaling (GO:0023052)', 'cell differentiation (GO:0030154)', 'positive regulation of metabolic process (GO:0009893)', 'positive chemotaxis (GO:0050918)', 'muscle structure development (GO:0061061)', 'reactive oxygen species biosynthetic process (GO:1903409)', 'muscle cell differentiation (GO:0042692)', 'neurogenesis (GO:0022008)', 'chemical homeostasis (GO:0048878)', 'cell communication (GO:0007154)'}
ethiopian_human,tibetan_yak; 2
{'positive regulation of cytokine-mediated signaling pathway (GO:0001961)', 'regulation of biological quality (GO:0065008)', 'positive regulation of multicellular organismal process (GO:0051240)', 'regulation of response to external stimulus (GO:0032101)', 'tissue development (GO:0009888)', 'animal organ development (GO:0048513)', 'response to oxygen-containing compound (GO:1901700)', 'nitric oxide biosynthetic process (GO:0006809)', 'animal organ morphogenesis (GO:0009887)', 'response to oxygen levels (GO:0070482)', 'cytokine-mediated signaling pathway (GO:0019221)', 'regulation of interleukin-1 beta production (GO:0032651)', 'response to cytokine (GO:0034097)', 'response to stress (GO:0006950)', 'response to organic substance (GO:0010033)', 'neurotransmitter biosynthetic process (GO:0042136)', 'cellular response to organic substance (GO:0071310)', 'cellular response to cytokine stimulus (GO:0071345)', 'system development (GO:0048731)', 'regulation of multicellular organismal process (GO:0051239)', 'regulation of cytokine production (GO:0001817)', 'positive regulation of cellular process (GO:0048522)', 'regulation of defense response (GO:0031347)', 'positive regulation of tumor necrosis factor-mediated signaling pathway (GO:1903265)', 'response to hypoxia (GO:0001666)', 'anatomical structure morphogenesis (GO:0009653)', 'developmental process (GO:0032502)', 'response to stimulus (GO:0050896)', 'positive regulation of biological process (GO:0048518)', 'regulation of cell death (GO:0010941)', 'multicellular organism development (GO:0007275)', 'regulation of interleukin-1 secretion (GO:0050704)', 'positive regulation of cell proliferation (GO:0008284)', 'anatomical structure development (GO:0048856)', 'response to decreased oxygen levels (GO:0036293)', 'regulation of tumor necrosis factor-mediated signaling pathway (GO:0010803)', 'reactive oxygen species biosynthetic process (GO:1903409)', 'regulation of interleukin-1 beta secretion (GO:0050706)', 'regulation of oxidative stress-induced cell death (GO:1903201)', 'reactive nitrogen species metabolic process (GO:2001057)', 'nitric oxide metabolic process (GO:0046209)', 'positive regulation of response to cytokine stimulus (GO:0060760)'}
ethiopian_human,tibetan_goat; 2
{'endothelin receptor signaling pathway (GO:0086100)', 'regulation of macromolecule biosynthetic process (GO:0010556)', 'regulation of anatomical structure size (GO:0090066)', 'signal transduction (GO:0007165)', 'vascular smooth muscle contraction (GO:0014829)', 'regulation of apoptotic process (GO:0042981)', 'cellular response to oxygen-containing compound (GO:1901701)', 'response to oxygen levels (GO:0070482)', 'cellular response to organic cyclic compound (GO:0071407)', 'cellular response to growth factor stimulus (GO:0071363)', 'response to stress (GO:0006950)', 'regulation of RNA metabolic process (GO:0051252)', 'cellular response to organic substance (GO:0071310)', 'cellular response to cytokine stimulus (GO:0071345)', 'system development (GO:0048731)', 'response to hormone (GO:0009725)', 'regulation of macromolecule metabolic process (GO:0060255)', 'anatomical structure morphogenesis (GO:0009653)', 'regulation of intracellular signal transduction (GO:1902531)', 'regulation of nucleic acid-templated transcription (GO:1903506)', 'positive regulation of cell proliferation (GO:0008284)', 'negative regulation of oxidative stress-induced cell death (GO:1903202)', 'response to chemical (GO:0042221)', 'negative regulation of cell death (GO:0060548)', 'regulation of oxidative stress-induced cell death (GO:1903201)', 'cell motility (GO:0048870)', 'negative regulation of blood vessel diameter (GO:0097756)', 'circadian regulation of gene expression (GO:0032922)', 'chemical homeostasis (GO:0048878)', 'anatomical structure formation involved in morphogenesis (GO:0048646)', 'tissue development (GO:0009888)', 'multicellular organismal process (GO:0032501)', 'mesenchyme development (GO:0060485)', 'T cell activation involved in immune response (GO:0002286)', 'cellular response to stimulus (GO:0051716)', 'positive regulation of phosphate metabolic process (GO:0045937)', 'negative regulation of extrinsic apoptotic signaling pathway via death domain receptors (GO:1902042)', 'cytokine-mediated signaling pathway (GO:0019221)', 'response to cytokine (GO:0034097)', 'regulation of biosynthetic process (GO:0009889)', 'regulation of nucleobase-containing compound metabolic process (GO:0019219)', 'smooth muscle contraction (GO:0006939)', 'regulation of multicellular organismal process (GO:0051239)', 'negative regulation of apoptotic process (GO:0043066)', 'cellular homeostasis (GO:0019725)', 'metal ion homeostasis (GO:0055065)', 'regulation of primary metabolic process (GO:0080090)', 'positive regulation of RNA biosynthetic process (GO:1902680)', 'developmental process (GO:0032502)', 'response to stimulus (GO:0050896)', 'positive regulation of phosphorus metabolic process (GO:0010562)', 'homeostatic process (GO:0042592)', 'regulation of cell death (GO:0010941)', 'enzyme linked receptor protein signaling pathway (GO:0007167)', 'regulation of nitrogen compound metabolic process (GO:0051171)', 'regulation of system process (GO:0044057)', 'regulation of cellular metabolic process (GO:0031323)', 'response to decreased oxygen levels (GO:0036293)', 'negative regulation of cellular response to oxidative stress (GO:1900408)', 'vasculature development (GO:0001944)', 'embryo development (GO:0009790)', 'acylglycerol homeostasis (GO:0055090)', 'cellular response to lipid (GO:0071396)', 'regulation of programmed cell death (GO:0043067)', 'enteric nervous system development (GO:0048484)', 'positive regulation of cellular biosynthetic process (GO:0031328)', 'positive regulation of signaling (GO:0023056)', 'positive regulation of macromolecule metabolic process (GO:0010604)', 'response to organic cyclic compound (GO:0014070)', 'negative regulation of programmed cell death (GO:0043069)', 'positive regulation of multicellular organismal process (GO:0051240)', 'positive regulation of nucleobase-containing compound metabolic process (GO:0045935)', 'regulation of lipid kinase activity (GO:0043550)', 'blood vessel development (GO:0001568)', 'ion homeostasis (GO:0050801)', 'positive regulation of biosynthetic process (GO:0009891)', 'response to oxygen-containing compound (GO:1901700)', 'regulation of phosphatidylinositol 3-kinase activity (GO:0043551)', 'regulation of gene expression (GO:0010468)', 'transmembrane receptor protein tyrosine kinase signaling pathway (GO:0007169)', 'positive regulation of RNA metabolic process (GO:0051254)', 'angiogenesis (GO:0001525)', 'mesenchymal cell differentiation (GO:0048762)', 'regulation of cellular macromolecule biosynthetic process (GO:2000112)', 'blood vessel morphogenesis (GO:0048514)', 'localization of cell (GO:0051674)', 'response to organic substance (GO:0010033)', 'tube development (GO:0035295)', 'cellular developmental process (GO:0048869)', 'regulation of anatomical structure morphogenesis (GO:0022603)', 'glycerolipid metabolic process (GO:0046486)', 'response to lipid (GO:0033993)', 'positive regulation of transcription by RNA polymerase II (GO:0045944)', 'regulation of metabolic process (GO:0019222)', 'positive regulation of nucleic acid-templated transcription (GO:1903508)', 'cell surface receptor signaling pathway (GO:0007166)', 'regulation of RNA biosynthetic process (GO:2001141)', 'regulation of transcription, DNA-templated (GO:0006355)', 'positive regulation of gene expression (GO:0010628)', 'cellular response to endogenous stimulus (GO:0071495)', 'anatomical structure development (GO:0048856)', 'cell proliferation (GO:0008283)', 'neural crest cell migration (GO:0001755)', 'vasoconstriction (GO:0042310)', 'cellular response to chemical stimulus (GO:0070887)', 'autonomic nervous system development (GO:0048483)', 'positive regulation of signal transduction (GO:0009967)', 'positive regulation of cell motility (GO:2000147)', 'regulation of multicellular organismal development (GO:2000026)', 'regulation of biological quality (GO:0065008)', 'regulation of transcription by RNA polymerase II (GO:0006357)', 'response to endogenous stimulus (GO:0009719)', 'animal organ development (GO:0048513)', 'regulation of lipid metabolic process (GO:0019216)', 'positive regulation of cell migration (GO:0030335)', 'positive regulation of cellular metabolic process (GO:0031325)', 'negative regulation of cellular process (GO:0048523)', 'regulation of developmental process (GO:0050793)', 'regulation of extrinsic apoptotic signaling pathway via death domain receptors (GO:1902041)', 'positive regulation of macromolecule biosynthetic process (GO:0010557)', 'positive regulation of nitrogen compound metabolic process (GO:0051173)', 'response to abiotic stimulus (GO:0009628)', 'positive regulation of transcription, DNA-templated (GO:0045893)', 'negative regulation of I-kappaB kinase/NF-kappaB signaling (GO:0043124)', 'positive regulation of cellular process (GO:0048522)', 'negative regulation of signal transduction (GO:0009968)', 'response to hypoxia (GO:0001666)', 'positive regulation of biological process (GO:0048518)', 'regulation of cellular biosynthetic process (GO:0031326)', 'cellular chemical homeostasis (GO:0055082)', 'multicellular organism development (GO:0007275)', 'signaling (GO:0023052)', 'cell differentiation (GO:0030154)', 'negative regulation of fat cell differentiation (GO:0045599)', 'positive regulation of protein metabolic process (GO:0051247)', 'triglyceride homeostasis (GO:0070328)', 'positive regulation of metabolic process (GO:0009893)', 'muscle structure development (GO:0061061)', 'negative regulation of response to oxidative stress (GO:1902883)', 'leukocyte migration (GO:0050900)', 'positive regulation of phosphorylation (GO:0042327)', 'positive regulation of cell communication (GO:0010647)', 'cell migration (GO:0016477)', 'cell communication (GO:0007154)'}
tibetan_chicken,tibetan_human; 2
{'muscle system process (GO:0003012)', 'regulation of actin filament-based movement (GO:1903115)', 'regulation of cation transmembrane transport (GO:1904062)', 'response to metal ion (GO:0010038)', 'regulation of muscle system process (GO:0090257)', 'calcium ion homeostasis (GO:0055074)', 'cellular calcium ion homeostasis (GO:0006874)', 'response to oxygen levels (GO:0070482)', 'epithelial tube morphogenesis (GO:0060562)', 'response to inorganic substance (GO:0010035)', 'cellular divalent inorganic cation homeostasis (GO:0072503)', 'regulation of cardiac muscle cell action potential (GO:0098901)', 'heart development (GO:0007507)', 'cardiac muscle tissue development (GO:0048738)', 'regulation of transmembrane transporter activity (GO:0022898)', 'muscle contraction (GO:0006936)', 'striated muscle tissue development (GO:0014706)', 'response to hypoxia (GO:0001666)', 'cardiac muscle cell contraction (GO:0086003)', 'morphogenesis of an epithelium (GO:0002009)', 'regulation of metal ion transport (GO:0010959)', 'regulation of ion transmembrane transporter activity (GO:0032412)', 'regulation of release of sequestered calcium ion into cytosol by sarcoplasmic reticulum (GO:0010880)', 'divalent inorganic cation homeostasis (GO:0072507)', 'regulation of heart rate (GO:0002027)', 'embryonic organ development (GO:0048568)', 'regulation of cardiac muscle cell contraction (GO:0086004)', 'blood circulation (GO:0008015)', 'regulation of blood circulation (GO:1903522)', 'regulation of the force of heart contraction (GO:0002026)', 'regulation of action potential (GO:0098900)', 'regulation of cardiac conduction (GO:1903779)', 'response to decreased oxygen levels (GO:0036293)', 'regulation of transmembrane transport (GO:0034762)', 'muscle structure development (GO:0061061)', 'regulation of cardiac muscle contraction by calcium ion signaling (GO:0010882)', 'regulation of cardiac muscle contraction by regulation of the release of sequestered calcium ion (GO:0010881)', 'muscle tissue development (GO:0060537)', 'regulation of transporter activity (GO:0032409)', 'circulatory system process (GO:0003013)', 'regulation of heart contraction (GO:0008016)'}
tibetan_chicken,tibetan_cow; 2
{'response to decreased oxygen levels (GO:0036293)', 'striated muscle tissue development (GO:0014706)', 'response to hypoxia (GO:0001666)', 'response to inorganic substance (GO:0010035)', 'heart morphogenesis (GO:0003007)', 'cardiac ventricle development (GO:0003231)', 'cardiac chamber morphogenesis (GO:0003206)', 'muscle tissue morphogenesis (GO:0060415)', 'muscle organ development (GO:0007517)', 'heart development (GO:0007507)', 'cardiac muscle tissue morphogenesis (GO:0055008)', 'muscle structure development (GO:0061061)', 'muscle tissue development (GO:0060537)', 'cardiac muscle tissue development (GO:0048738)', 'muscle organ morphogenesis (GO:0048644)', 'embryonic organ development (GO:0048568)', 'cardiac chamber development (GO:0003205)', 'response to oxygen levels (GO:0070482)'}
tibetan_chicken,ethiopian_cow; 2
{'response to decreased oxygen levels (GO:0036293)', 'transmembrane receptor protein serine/threonine kinase signaling pathway (GO:0007178)', 'epithelial tube morphogenesis (GO:0060562)', 'response to hypoxia (GO:0001666)', 'cellular response to growth factor stimulus (GO:0071363)', 'regulation of calcium ion transport (GO:0051924)', 'cellular response to drug (GO:0035690)', 'regulation of calcium ion transport into cytosol (GO:0010522)', 'response to growth factor (GO:0070848)', 'response to oxygen levels (GO:0070482)'}
tibetan_chicken,tibetan_dog; 2
{'response to diuretic (GO:0036270)', 'negative regulation of sequestering of calcium ion (GO:0051283)', 'response to caffeine (GO:0031000)', 'calcium ion homeostasis (GO:0055074)', 'cellular calcium ion homeostasis (GO:0006874)', 'response to oxygen levels (GO:0070482)', 'cellular response to organic cyclic compound (GO:0071407)', 'cellular divalent inorganic cation homeostasis (GO:0072503)', 'cellular response to drug (GO:0035690)', 'response to monoamine (GO:0071867)', 'calcium ion transmembrane import into cytosol (GO:0097553)', 'response to hypoxia (GO:0001666)', 'divalent inorganic cation homeostasis (GO:0072507)', 'cellular response to caffeine (GO:0071313)', 'positive regulation of cytosolic calcium ion concentration (GO:0007204)', 'cellular response to monoamine stimulus (GO:0071868)', 'cellular response to catecholamine stimulus (GO:0071870)', 'regulation of cardiac conduction (GO:1903779)', 'cellular response to alkaloid (GO:0071312)', 'response to decreased oxygen levels (GO:0036293)', 'regulation of cytosolic calcium ion concentration (GO:0051480)', 'response to catecholamine (GO:0071869)', 'calcium ion transport into cytosol (GO:0060402)', 'cellular response to purine-containing compound (GO:0071415)', 'release of sequestered calcium ion into cytosol (GO:0051209)', 'regulation of blood circulation (GO:1903522)', 'regulation of heart contraction (GO:0008016)'}
tibetan_chicken,tibetan_horse; 2
{'response to alkaloid (GO:0043279)', 'response to xenobiotic stimulus (GO:0009410)', 'response to inorganic substance (GO:0010035)'}
tibetan_chicken,tibetan_sheep; 2
{'cellular response to growth factor stimulus (GO:0071363)', 'response to growth factor (GO:0070848)', 'morphogenesis of an epithelium (GO:0002009)'}
tibetan_chicken,andean_horse; 2
{'response to decreased oxygen levels (GO:0036293)', 'response to hypoxia (GO:0001666)', 'muscle structure development (GO:0061061)', 'calcium-mediated signaling (GO:0019722)', 'regulation of heart rate (GO:0002027)', 'calcium-mediated signaling using intracellular calcium source (GO:0035584)', 'second-messenger-mediated signaling (GO:0019932)', 'regulation of blood circulation (GO:1903522)', 'embryonic organ development (GO:0048568)', 'response to oxygen levels (GO:0070482)', 'regulation of heart contraction (GO:0008016)'}
tibetan_chicken,tibetan_pig; 2
{'response to catecholamine (GO:0071869)', 'cytosolic calcium ion transport (GO:0060401)', 'calcium ion transport into cytosol (GO:0060402)', 'cell surface receptor signaling pathway involved in cell-cell signaling (GO:1905114)', 'second-messenger-mediated signaling (GO:0019932)', 'blood circulation (GO:0008015)', 'response to monoamine (GO:0071867)', 'calcium ion transmembrane import into cytosol (GO:0097553)', 'circulatory system process (GO:0003013)', 'cellular response to monoamine stimulus (GO:0071868)', 'cellular response to catecholamine stimulus (GO:0071870)'}
tibetan_chicken,andean_human; 2
{'response to diuretic (GO:0036270)', 'heart morphogenesis (GO:0003007)', 'cardiac ventricle development (GO:0003231)', 'cardiac left ventricle morphogenesis (GO:0003214)', 'response to metal ion (GO:0010038)', 'response to caffeine (GO:0031000)', 'response to oxygen levels (GO:0070482)', 'epithelial tube morphogenesis (GO:0060562)', 'ventricular cardiac muscle tissue development (GO:0003229)', 'response to inorganic substance (GO:0010035)', 'cardiac chamber morphogenesis (GO:0003206)', 'cellular response to drug (GO:0035690)', 'heart development (GO:0007507)', 'cardiac muscle tissue development (GO:0048738)', 'striated muscle tissue development (GO:0014706)', 'response to hypoxia (GO:0001666)', 'morphogenesis of an epithelium (GO:0002009)', 'second-messenger-mediated signaling (GO:0019932)', 'blood circulation (GO:0008015)', 'cardiac chamber development (GO:0003205)', 'response to decreased oxygen levels (GO:0036293)', 'muscle structure development (GO:0061061)', 'muscle tissue development (GO:0060537)', 'circulatory system process (GO:0003013)', 'embryonic organ development (GO:0048568)'}
tibetan_chicken,tibetan_yak; 2
{'response to decreased oxygen levels (GO:0036293)', 'response to hypoxia (GO:0001666)', 'cardiac ventricle development (GO:0003231)', 'cardiac chamber morphogenesis (GO:0003206)', 'striated muscle contraction (GO:0006941)', 'response to oxygen levels (GO:0070482)'}
tibetan_chicken,tibetan_goat; 2
{'regulation of actin filament-based movement (GO:1903115)', 'regulation of ventricular cardiac muscle cell action potential (GO:0098911)', 'regulation of cardiac muscle contraction (GO:0055117)', 'response to oxygen levels (GO:0070482)', 'cellular response to organic cyclic compound (GO:0071407)', 'cellular response to growth factor stimulus (GO:0071363)', 'response to inorganic substance (GO:0010035)', 'regulation of actin filament-based process (GO:0032970)', 'cellular response to drug (GO:0035690)', 'regulation of cardiac muscle cell action potential (GO:0098901)', 'response to growth factor (GO:0070848)', 'regulation of striated muscle contraction (GO:0006942)', 'cell communication involved in cardiac conduction (GO:0086065)', 'response to hypoxia (GO:0001666)', 'regulation of heart rate (GO:0002027)', 'embryonic organ development (GO:0048568)', 'regulation of cardiac muscle cell contraction (GO:0086004)', 'blood circulation (GO:0008015)', 'regulation of blood circulation (GO:1903522)', 'cellular response to organonitrogen compound (GO:0071417)', 'regulation of action potential (GO:0098900)', 'cellular response to alkaloid (GO:0071312)', 'response to decreased oxygen levels (GO:0036293)', 'regulation of transmembrane transport (GO:0034762)', 'muscle structure development (GO:0061061)', 'cardiac conduction (GO:0061337)', 'circulatory system process (GO:0003013)', 'regulation of heart contraction (GO:0008016)', 'positive regulation of blood circulation (GO:1903524)'}
tibetan_human,tibetan_cow; 2
{'iron ion homeostasis (GO:0055072)', 'regulation of macromolecule biosynthetic process (GO:0010556)', 'protein hydroxylation (GO:0018126)', 'response to oxygen levels (GO:0070482)', 'response to nitric oxide (GO:0071731)', 'response to stress (GO:0006950)', 'regulation of RNA metabolic process (GO:0051252)', 'regulation of postsynapse organization (GO:0099175)', 'trabecula formation (GO:0060343)', 'system development (GO:0048731)', 'labyrinthine layer development (GO:0060711)', 'regulation of synapse organization (GO:0050807)', 'peptidyl-proline hydroxylation (GO:0019511)', 'heart trabecula formation (GO:0060347)', 'cellular transition metal ion homeostasis (GO:0046916)', 'anatomical structure morphogenesis (GO:0009653)', 'regulation of nucleic acid-templated transcription (GO:1903506)', 'placenta development (GO:0001890)', 'response to chemical (GO:0042221)', 'regulation of transcription from RNA polymerase II promoter in response to stress (GO:0043618)', 'trabecula morphogenesis (GO:0061383)', 'negative regulation of DNA-binding transcription factor activity (GO:0043433)', 'cellular amino acid metabolic process (GO:0006520)', 'anatomical structure formation involved in morphogenesis (GO:0048646)', 'negative regulation of cyclic-nucleotide phosphodiesterase activity (GO:0051344)', 'heart trabecula morphogenesis (GO:0061384)', 'regulation of biosynthetic process (GO:0009889)', 'regulation of nucleobase-containing compound metabolic process (GO:0019219)', 'cardiovascular system development (GO:0072358)', 'striated muscle tissue development (GO:0014706)', 'circulatory system development (GO:0072359)', 'positive regulation of RNA biosynthetic process (GO:1902680)', 'reproductive system development (GO:0061458)', 'response to decreased oxygen levels (GO:0036293)', 'in utero embryonic development (GO:0001701)', 'vasculature development (GO:0001944)', 'regulation of synapse structure or activity (GO:0050803)', 'muscle tissue development (GO:0060537)', 'gas homeostasis (GO:0033483)', 'ventricular septum morphogenesis (GO:0060412)', 'positive regulation of cellular biosynthetic process (GO:0031328)', 'regulation of protein catabolic process at postsynapse, modulating synaptic transmission (GO:0099576)', 'reproductive structure development (GO:0048608)', 'positive regulation of nucleobase-containing compound metabolic process (GO:0045935)', 'response to reactive oxygen species (GO:0000302)', 'blood vessel development (GO:0001568)', 'regulation of DNA-templated transcription in response to stress (GO:0043620)', 'positive regulation of biosynthetic process (GO:0009891)', 'regulation of gene expression (GO:0010468)', 'postsynaptic modulation of chemical synaptic transmission (GO:0099170)', 'positive regulation of RNA metabolic process (GO:0051254)', 'angiogenesis (GO:0001525)', 'regulation of cellular macromolecule biosynthetic process (GO:2000112)', 'blood vessel morphogenesis (GO:0048514)', 'response to inorganic substance (GO:0010035)', 'positive regulation of transcription by RNA polymerase II (GO:0045944)', 'positive regulation of nucleic acid-templated transcription (GO:1903508)', 'cellular response to decreased oxygen levels (GO:0036294)', 'cellular response to hypoxia (GO:0071456)', 'regulation of RNA biosynthetic process (GO:2001141)', 'regulation of transcription, DNA-templated (GO:0006355)', 'transition metal ion homeostasis (GO:0055076)', 'positive regulation of gene expression (GO:0010628)', 'regulation of angiogenesis (GO:0045765)', 'response to oxidative stress (GO:0006979)', 'cellular response to oxygen levels (GO:0071453)', 'oxygen homeostasis (GO:0032364)', 'cellular response to chemical stimulus (GO:0070887)', 'embryonic organ development (GO:0048568)', 'regulation of transcription by RNA polymerase II (GO:0006357)', 'regulation of cyclic-nucleotide phosphodiesterase activity (GO:0051342)', 'regulation of transcription from RNA polymerase II promoter in response to hypoxia (GO:0061418)', 'positive regulation of cellular metabolic process (GO:0031325)', 'cellular response to stress (GO:0033554)', 'negative regulation of hydrolase activity (GO:0051346)', 'alpha-amino acid metabolic process (GO:1901605)', 'positive regulation of macromolecule biosynthetic process (GO:0010557)', 'heart development (GO:0007507)', 'response to abiotic stimulus (GO:0009628)', 'positive regulation of transcription, DNA-templated (GO:0045893)', 'regulation of vasculature development (GO:1901342)', 'peptidyl-proline hydroxylation to 4-hydroxy-L-proline (GO:0018401)', 'cardiac muscle tissue development (GO:0048738)', 'regulation of DNA-binding transcription factor activity (GO:0051090)', 'response to hypoxia (GO:0001666)', 'regulation of neuron death (GO:1901214)', '4-hydroxyproline metabolic process (GO:0019471)', 'regulation of cellular biosynthetic process (GO:0031326)', 'cellular iron ion homeostasis (GO:0006879)', 'cellular modified amino acid metabolic process (GO:0006575)', 'transcription by RNA polymerase II (GO:0006366)', 'embryonic placenta development (GO:0001892)', 'muscle structure development (GO:0061061)'}
tibetan_human,ethiopian_cow; 2
{'iron ion homeostasis (GO:0055072)', 'neurotrophin signaling pathway (GO:0038179)', 'regulation of protein metabolic process (GO:0051246)', 'branching morphogenesis of an epithelial tube (GO:0048754)', 'regulation of apoptotic process (GO:0042981)', 'response to oxygen levels (GO:0070482)', 'cellular response to organic substance (GO:0071310)', 'positive regulation of developmental process (GO:0051094)', 'regulation of mammary gland involution (GO:1903519)', 'system development (GO:0048731)', 'regulation of synapse organization (GO:0050807)', 'cellular transition metal ion homeostasis (GO:0046916)', 'regulation of macromolecule metabolic process (GO:0060255)', 'anatomical structure morphogenesis (GO:0009653)', 'neurotrophin TRK receptor signaling pathway (GO:0048011)', 'negative regulation of muscle cell differentiation (GO:0051148)', 'regulation of protein modification process (GO:0031399)', 'regulation of histone deacetylation (GO:0031063)', 'regulation of apoptotic process involved in development (GO:1904748)', 'morphogenesis of a branching epithelium (GO:0061138)', 'regulation of catalytic activity (GO:0050790)', 'regulation of leukocyte cell-cell adhesion (GO:1903037)', 'response to chemical (GO:0042221)', 'regulation of hydrolase activity (GO:0051336)', 'intracellular receptor signaling pathway (GO:0030522)', 'multicellular organismal process (GO:0032501)', 'cellular response to stimulus (GO:0051716)', 'cellular ion homeostasis (GO:0006873)', 'positive regulation of extrinsic apoptotic signaling pathway (GO:2001238)', 'response to cytokine (GO:0034097)', 'positive regulation of mammary gland involution (GO:1903521)', 'positive regulation of apoptotic process involved in morphogenesis (GO:1902339)', 'regulation of cellular component organization (GO:0051128)', 'cellular component organization (GO:0016043)', 'regulation of multicellular organismal process (GO:0051239)', 'regulation of chromosome organization (GO:0033044)', 'cellular homeostasis (GO:0019725)', 'metal ion homeostasis (GO:0055065)', 'regulation of primary metabolic process (GO:0080090)', 'negative regulation of striated muscle cell differentiation (GO:0051154)', 'developmental process (GO:0032502)', 'homeostatic process (GO:0042592)', 'regulation of cell death (GO:0010941)', 'regulation of nitrogen compound metabolic process (GO:0051171)', 'regulation of cellular metabolic process (GO:0031323)', 'cellular metal ion homeostasis (GO:0006875)', 'response to decreased oxygen levels (GO:0036293)', 'regulation of synapse structure or activity (GO:0050803)', 'regulation of programmed cell death (GO:0043067)', 'positive regulation of apoptotic process involved in development (GO:1904747)', 'positive regulation of multicellular organismal process (GO:0051240)', 'positive regulation of nucleobase-containing compound metabolic process (GO:0045935)', 'cellular response to nerve growth factor stimulus (GO:1990090)', 'regulation of protein deacetylation (GO:0090311)', 'ion homeostasis (GO:0050801)', 'branching involved in mammary gland duct morphogenesis (GO:0060444)', 'regulation of chromatin organization (GO:1902275)', 'positive regulation of phospholipase C activity (GO:0010863)', 'negative regulation of growth (GO:0045926)', 'response to organic substance (GO:0010033)', 'regulation of apoptotic process involved in morphogenesis (GO:1902337)', 'regulation of cell adhesion (GO:0030155)', 'regulation of phospholipase C activity (GO:1900274)', 'cellular developmental process (GO:0048869)', 'regulation of anatomical structure morphogenesis (GO:0022603)', 'response to external stimulus (GO:0009605)', 'regulation of metabolic process (GO:0019222)', 'transition metal ion homeostasis (GO:0055076)', 'cellular response to endogenous stimulus (GO:0071495)', 'endoplasmic reticulum calcium ion homeostasis (GO:0032469)', 'mammary gland morphogenesis (GO:0060443)', 'mammary gland duct morphogenesis (GO:0060603)', 'regulation of angiogenesis (GO:0045765)', 'anatomical structure development (GO:0048856)', 'positive regulation of apoptotic process involved in mammary gland involution (GO:0060058)', 'cation homeostasis (GO:0055080)', 'cellular response to chemical stimulus (GO:0070887)', 'inorganic ion homeostasis (GO:0098771)', 'regulation of multicellular organismal development (GO:2000026)', 'regulation of biological quality (GO:0065008)', 'response to endogenous stimulus (GO:0009719)', 'regulation of developmental growth (GO:0048638)', 'positive regulation of cellular metabolic process (GO:0031325)', 'regulation of developmental process (GO:0050793)', 'axonogenesis (GO:0007409)', 'epithelial tube morphogenesis (GO:0060562)', 'activation of phospholipase C activity (GO:0007202)', 'cellular component organization or biogenesis (GO:0071840)', 'circadian rhythm (GO:0007623)', 'cellular cation homeostasis (GO:0030003)', 'aging (GO:0007568)', 'regulation of vasculature development (GO:1901342)', 'regulation of growth (GO:0040008)', 'response to hypoxia (GO:0001666)', 'regulation of neuron death (GO:1901214)', 'rhythmic process (GO:0048511)', 'regulation of lipase activity (GO:0060191)', 'positive regulation of biological process (GO:0048518)', 'cellular chemical homeostasis (GO:0055082)', 'cellular iron ion homeostasis (GO:0006879)', 'multicellular organism development (GO:0007275)', 'morphogenesis of a branching structure (GO:0001763)', 'positive regulation of tissue remodeling (GO:0034105)', 'cell differentiation (GO:0030154)', 'regulation of histone modification (GO:0031056)', 'chemical homeostasis (GO:0048878)'}
tibetan_human,tibetan_dog; 2
{'catecholamine metabolic process (GO:0006584)', 'response to organic cyclic compound (GO:0014070)', 'positive regulation of nucleobase-containing compound metabolic process (GO:0045935)', 'regulation of transcription by RNA polymerase II (GO:0006357)', 'surfactant homeostasis (GO:0043129)', 'ion homeostasis (GO:0050801)', 'response to endogenous stimulus (GO:0009719)', 'transcription, DNA-templated (GO:0006351)', 'nucleobase-containing compound biosynthetic process (GO:0034654)', 'nucleic acid-templated transcription (GO:0097659)', 'regulation of transcription from RNA polymerase II promoter in response to hypoxia (GO:0061418)', 'myoblast fate commitment (GO:0048625)', 'response to drug (GO:0042493)', 'calcium ion homeostasis (GO:0055074)', 'cellular response to stress (GO:0033554)', 'positive regulation of RNA metabolic process (GO:0051254)', 'embryo development ending in birth or egg hatching (GO:0009792)', 'response to oxygen levels (GO:0070482)', 'cellular calcium ion homeostasis (GO:0006874)', 'chordate embryonic development (GO:0043009)', 'cellular ion homeostasis (GO:0006873)', 'positive regulation of macromolecule biosynthetic process (GO:0010557)', 'response to nitric oxide (GO:0071731)', 'response to nitrogen compound (GO:1901698)', 'blood vessel morphogenesis (GO:0048514)', 'response to stress (GO:0006950)', 'aromatic compound biosynthetic process (GO:0019438)', 'cellular component organization or biogenesis (GO:0071840)', 'cellular cation homeostasis (GO:0030003)', 'cellular divalent inorganic cation homeostasis (GO:0072503)', 'regulation of transcription from RNA polymerase II promoter in response to oxidative stress (GO:0043619)', 'positive regulation of transcription, DNA-templated (GO:0045893)', 'organic cyclic compound biosynthetic process (GO:1901362)', 'myoblast differentiation (GO:0045445)', 'cellular component organization (GO:0016043)', 'cellular homeostasis (GO:0019725)', 'response to ATP (GO:0033198)', 'response to hypoxia (GO:0001666)', 'metal ion homeostasis (GO:0055065)', 'positive regulation of nucleic acid-templated transcription (GO:1903508)', 'divalent inorganic cation homeostasis (GO:0072507)', 'blood vessel remodeling (GO:0001974)', 'positive regulation of RNA biosynthetic process (GO:1902680)', 'response to stimulus (GO:0050896)', 'developmental process (GO:0032502)', 'cellular response to decreased oxygen levels (GO:0036294)', 'norepinephrine metabolic process (GO:0042415)', 'homeostatic process (GO:0042592)', 'cellular response to hypoxia (GO:0071456)', 'cellular chemical homeostasis (GO:0055082)', 'catechol-containing compound metabolic process (GO:0009712)', 'multicellular organism development (GO:0007275)', 'cellular response to endogenous stimulus (GO:0071495)', 'chemical homeostasis within a tissue (GO:0048875)', 'RNA biosynthetic process (GO:0032774)', 'cellular nitrogen compound biosynthetic process (GO:0044271)', 'regulation of cardiac conduction (GO:1903779)', 'anatomical structure development (GO:0048856)', 'response to decreased oxygen levels (GO:0036293)', 'response to chemical (GO:0042221)', 'central nervous system neuron axonogenesis (GO:0021955)', 'response to oxidative stress (GO:0006979)', 'in utero embryonic development (GO:0001701)', 'embryo development (GO:0009790)', 'cellular response to oxygen levels (GO:0071453)', 'cation homeostasis (GO:0055080)', 'cellular response to chemical stimulus (GO:0070887)', 'autonomic nervous system development (GO:0048483)', 'heterocycle biosynthetic process (GO:0018130)', 'epidermal growth factor receptor signaling pathway (GO:0007173)', 'regulation of blood circulation (GO:1903522)', 'inorganic ion homeostasis (GO:0098771)', 'chemical homeostasis (GO:0048878)', 'regulation of heart contraction (GO:0008016)'}
tibetan_human,tibetan_horse; 2
{'response to organic cyclic compound (GO:0014070)', 'response to organonitrogen compound (GO:0010243)', 'response to antibiotic (GO:0046677)', 'response to nitrogen compound (GO:1901698)', 'response to oxidative stress (GO:0006979)', 'response to nicotine (GO:0035094)', 'response to inorganic substance (GO:0010035)', 'response to reactive oxygen species (GO:0000302)', 'oxidation-reduction process (GO:0055114)', 'response to drug (GO:0042493)', 'response to toxic substance (GO:0009636)'}
tibetan_human,tibetan_sheep; 2
{'regulation of protein kinase B signaling (GO:0051896)', 'lipid modification (GO:0030258)', 'regulation of epithelial cell proliferation (GO:0050678)', 'tissue morphogenesis (GO:0048729)', 'glycerophospholipid biosynthetic process (GO:0046474)', 'MAPK cascade (GO:0000165)', 'animal organ morphogenesis (GO:0009887)', 'glycerolipid biosynthetic process (GO:0045017)', 'glycerophospholipid metabolic process (GO:0006650)', 'cellular lipid metabolic process (GO:0044255)', 'tube development (GO:0035295)', 'phosphatidylinositol metabolic process (GO:0046488)', 'regulation of anatomical structure morphogenesis (GO:0022603)', 'regulation of keratinocyte proliferation (GO:0010837)', 'glycerolipid metabolic process (GO:0046486)', 'phosphatidylinositol biosynthetic process (GO:0006661)', 'morphogenesis of an epithelium (GO:0002009)', 'phospholipid biosynthetic process (GO:0008654)', 'organophosphate biosynthetic process (GO:0090407)', 'morphogenesis of a branching structure (GO:0001763)', 'morphogenesis of a branching epithelium (GO:0061138)', 'regulation of keratinocyte migration (GO:0051547)', 'signal transduction by protein phosphorylation (GO:0023014)', 'lipid biosynthetic process (GO:0008610)'}
tibetan_human,andean_horse; 2
{'catecholamine metabolic process (GO:0006584)', 'iron ion homeostasis (GO:0055072)', 'regulation of macromolecule biosynthetic process (GO:0010556)', 'reproductive structure development (GO:0048608)', 'regulation of transcription by RNA polymerase II (GO:0006357)', 'surfactant homeostasis (GO:0043129)', 'blood vessel development (GO:0001568)', 'regulation of DNA-templated transcription in response to stress (GO:0043620)', 'myoblast fate commitment (GO:0048625)', 'regulation of gene expression (GO:0010468)', 'regulation of transcription from RNA polymerase II promoter in response to hypoxia (GO:0061418)', 'response to oxygen levels (GO:0070482)', 'angiogenesis (GO:0001525)', 'axonogenesis (GO:0007409)', 'regulation of cellular macromolecule biosynthetic process (GO:2000112)', 'blood vessel morphogenesis (GO:0048514)', 'regulation of RNA metabolic process (GO:0051252)', 'regulation of biosynthetic process (GO:0009889)', 'regulation of nucleobase-containing compound metabolic process (GO:0019219)', 'regulation of transcription from RNA polymerase II promoter in response to oxidative stress (GO:0043619)', 'cardiovascular system development (GO:0072358)', 'system development (GO:0048731)', 'myoblast differentiation (GO:0045445)', 'cellular developmental process (GO:0048869)', 'response to hypoxia (GO:0001666)', 'anatomical structure morphogenesis (GO:0009653)', 'cell morphogenesis involved in differentiation (GO:0000904)', 'reproductive system development (GO:0061458)', 'regulation of nucleic acid-templated transcription (GO:1903506)', 'cell development (GO:0048468)', 'cellular response to hypoxia (GO:0071456)', 'cellular response to decreased oxygen levels (GO:0036294)', 'placenta development (GO:0001890)', 'regulation of RNA biosynthetic process (GO:2001141)', 'regulation of heart rate (GO:0002027)', 'regulation of transcription, DNA-templated (GO:0006355)', 'transition metal ion homeostasis (GO:0055076)', 'norepinephrine metabolic process (GO:0042415)', 'regulation of cellular biosynthetic process (GO:0031326)', 'catechol-containing compound metabolic process (GO:0009712)', 'transcription by RNA polymerase II (GO:0006366)', 'embryonic placenta development (GO:0001892)', 'cell differentiation (GO:0030154)', 'chemical homeostasis within a tissue (GO:0048875)', 'regulation of blood circulation (GO:1903522)', 'organic hydroxy compound metabolic process (GO:1901615)', 'response to decreased oxygen levels (GO:0036293)', 'response to chemical (GO:0042221)', 'developmental maturation (GO:0021700)', 'response to oxidative stress (GO:0006979)', 'regulation of transcription from RNA polymerase II promoter in response to stress (GO:0043618)', 'in utero embryonic development (GO:0001701)', 'cellular response to oxygen levels (GO:0071453)', 'vasculature development (GO:0001944)', 'muscle structure development (GO:0061061)', 'embryonic organ development (GO:0048568)', 'blood vessel remodeling (GO:0001974)', 'regulation of heart contraction (GO:0008016)'}
tibetan_human,tibetan_pig; 2
{'regulation of biological quality (GO:0065008)', 'long-term synaptic potentiation (GO:0060291)', 'behavior (GO:0007610)', 'glycerophospholipid biosynthetic process (GO:0046474)', 'regulation of endothelial cell apoptotic process (GO:2000351)', 'response to oxygen-containing compound (GO:1901700)', 'ion transport (GO:0006811)', 'cellular response to stimulus (GO:0051716)', 'organonitrogen compound metabolic process (GO:1901564)', 'response to acid chemical (GO:0001101)', 'glycerolipid biosynthetic process (GO:0045017)', 'metabolic process (GO:0008152)', 'glycerophospholipid metabolic process (GO:0006650)', 'regulation of postsynapse organization (GO:0099175)', 'cellular lipid metabolic process (GO:0044255)', 'phosphatidylinositol metabolic process (GO:0046488)', 'regulation of blood pressure (GO:0008217)', 'positive regulation of cell death (GO:0010942)', 'response to toxic substance (GO:0009636)', 'cellular metabolic process (GO:0044237)', 'glycerolipid metabolic process (GO:0046486)', 'lipid metabolic process (GO:0006629)', 'negative regulation of synapse organization (GO:1905809)', 'phospholipid biosynthetic process (GO:0008654)', 'blood circulation (GO:0008015)', 'organophosphate biosynthetic process (GO:0090407)', 'response to alcohol (GO:0097305)', 'drug metabolic process (GO:0017144)', 'response to chemical (GO:0042221)', 'organic substance metabolic process (GO:0071704)', 'cellular response to chemical stimulus (GO:0070887)', 'lipid biosynthetic process (GO:0008610)', 'circulatory system process (GO:0003013)'}
tibetan_human,andean_human; 2
{'developmental process involved in reproduction (GO:0003006)', 'endothelin receptor signaling pathway (GO:0086100)', 'regulation of macromolecule biosynthetic process (GO:0010556)', 'carboxylic acid biosynthetic process (GO:0046394)', 'regulation of protein metabolic process (GO:0051246)', 'vascular smooth muscle contraction (GO:0014829)', 'tissue morphogenesis (GO:0048729)', 'protein hydroxylation (GO:0018126)', 'negative regulation of cardiac muscle cell proliferation (GO:0060044)', 'branching involved in blood vessel morphogenesis (GO:0001569)', 'branching morphogenesis of an epithelial tube (GO:0048754)', 'smooth muscle cell differentiation (GO:0051145)', 'response to drug (GO:0042493)', 'regulation of apoptotic process (GO:0042981)', 'response to oxygen levels (GO:0070482)', 'chordate embryonic development (GO:0043009)', 'response to nitric oxide (GO:0071731)', 'regulation of cardiac muscle cell proliferation (GO:0060043)', 'response to stress (GO:0006950)', 'regulation of RNA metabolic process (GO:0051252)', 'activation of adenylate cyclase activity (GO:0007190)', 'cellular response to organic substance (GO:0071310)', 'positive regulation of developmental process (GO:0051094)', 'trabecula formation (GO:0060343)', 'system development (GO:0048731)', 'regulation of molecular function (GO:0065009)', 'labyrinthine layer development (GO:0060711)', 'organic cyclic compound biosynthetic process (GO:1901362)', 'peptidyl-proline hydroxylation (GO:0019511)', 'negative regulation of epithelial to mesenchymal transition (GO:0010719)', 'response to hormone (GO:0009725)', 'heart trabecula formation (GO:0060347)', 'entry of bacterium into host cell (GO:0035635)', 'regulation of macromolecule metabolic process (GO:0060255)', 'anatomical structure morphogenesis (GO:0009653)', 'morphogenesis of an epithelium (GO:0002009)', 'regulation of nucleic acid-templated transcription (GO:1903506)', 'placenta development (GO:0001890)', 'blood circulation (GO:0008015)', 'regulation of histone deacetylation (GO:0031063)', 'morphogenesis of a branching epithelium (GO:0061138)', 'regulation of cardiocyte differentiation (GO:1905207)', 'chemical homeostasis within a tissue (GO:0048875)', 'regulation of catalytic activity (GO:0050790)', 'epithelium development (GO:0060429)', 'urogenital system development (GO:0001655)', 'regulation of carbohydrate catabolic process (GO:0043470)', 'regulation of transcription from RNA polymerase II promoter in response to stress (GO:0043618)', 'trabecula morphogenesis (GO:0061383)', 'artery smooth muscle contraction (GO:0014824)', 'cellular amino acid metabolic process (GO:0006520)', 'negative regulation of cell death (GO:0060548)', 'regulation of hydrolase activity (GO:0051336)', 'negative regulation of blood vessel diameter (GO:0097756)', 'anatomical structure formation involved in morphogenesis (GO:0048646)', 'response to antibiotic (GO:0046677)', 'tissue development (GO:0009888)', 'multicellular organismal process (GO:0032501)', 'negative regulation of organ growth (GO:0046621)', 'surfactant homeostasis (GO:0043129)', 'prostate gland development (GO:0030850)', 'response to metal ion (GO:0010038)', 'negative regulation of cyclic-nucleotide phosphodiesterase activity (GO:0051344)', 'cellular response to stimulus (GO:0051716)', 'heart trabecula morphogenesis (GO:0061384)', 'organic acid metabolic process (GO:0006082)', 'regulation of muscle organ development (GO:0048634)', 'oxoacid metabolic process (GO:0043436)', 'regulation of muscle tissue development (GO:1901861)', 'regulation of biosynthetic process (GO:0009889)', 'regulation of nucleobase-containing compound metabolic process (GO:0019219)', 'cardiovascular system development (GO:0072358)', 'smooth muscle contraction (GO:0006939)', 'negative regulation of cell adhesion (GO:0007162)', 'cellular component organization (GO:0016043)', 'regulation of multicellular organismal process (GO:0051239)', 'negative regulation of apoptotic process (GO:0043066)', 'cellular response to vitamin (GO:0071295)', 'striated muscle tissue development (GO:0014706)', 'cellular homeostasis (GO:0019725)', 'circulatory system development (GO:0072359)', 'respiratory gaseous exchange (GO:0007585)', 'regulation of primary metabolic process (GO:0080090)', 'regulation of nucleotide catabolic process (GO:0030811)', 'reproductive system development (GO:0061458)', 'positive regulation of RNA biosynthetic process (GO:1902680)', 'response to stimulus (GO:0050896)', 'homeostatic process (GO:0042592)', 'regulation of cell death (GO:0010941)', 'response to ethanol (GO:0045471)', 'response to alcohol (GO:0097305)', 'regulation of nitrogen compound metabolic process (GO:0051171)', 'reproductive process (GO:0022414)', 'regulation of cellular metabolic process (GO:0031323)', 'response to decreased oxygen levels (GO:0036293)', 'in utero embryonic development (GO:0001701)', 'embryo development (GO:0009790)', 'vasculature development (GO:0001944)', 'tube morphogenesis (GO:0035239)', 'neuron projection development (GO:0031175)', 'tonic smooth muscle contraction (GO:0014820)', 'muscle tissue development (GO:0060537)', 'gas homeostasis (GO:0033483)', 'regulation of programmed cell death (GO:0043067)', 'negative regulation of striated muscle tissue development (GO:0045843)', 'enteric nervous system development (GO:0048484)', 'positive regulation of cellular biosynthetic process (GO:0031328)', 'ventricular septum morphogenesis (GO:0060412)', 'regulation of protein catabolic process at postsynapse, modulating synaptic transmission (GO:0099576)', 'response to organic cyclic compound (GO:0014070)', 'reproductive structure development (GO:0048608)', 'positive regulation of nucleobase-containing compound metabolic process (GO:0045935)', 'response to reactive oxygen species (GO:0000302)', 'regulation of protein deacetylation (GO:0090311)', 'ion homeostasis (GO:0050801)', 'regulation of DNA-templated transcription in response to stress (GO:0043620)', 'blood vessel development (GO:0001568)', 'positive regulation of biosynthetic process (GO:0009891)', 'response to oxygen-containing compound (GO:1901700)', 'organic acid biosynthetic process (GO:0016053)', 'postsynaptic modulation of chemical synaptic transmission (GO:0099170)', 'regulation of gene expression (GO:0010468)', 'positive regulation of RNA metabolic process (GO:0051254)', 'animal organ morphogenesis (GO:0009887)', 'neuron development (GO:0048666)', 'cellular response to ethanol (GO:0071361)', 'positive regulation of phospholipase C activity (GO:0010863)', 'angiogenesis (GO:0001525)', 'regulation of cellular macromolecule biosynthetic process (GO:2000112)', 'blood vessel morphogenesis (GO:0048514)', 'response to inorganic substance (GO:0010035)', 'response to organic substance (GO:0010033)', 'negative regulation of muscle organ development (GO:0048635)', 'negative regulation of blood pressure (GO:0045776)', 'regulation of cell adhesion (GO:0030155)', 'tube development (GO:0035295)', 'negative regulation of muscle tissue development (GO:1901862)', 'regulation of histone deacetylase activity (GO:1901725)', 'response to vitamin D (GO:0033280)', 'regulation of phospholipase C activity (GO:1900274)', 'regulation of blood pressure (GO:0008217)', 'cellular developmental process (GO:0048869)', 'response to toxic substance (GO:0009636)', 'response to lipid (GO:0033993)', 'positive regulation of transcription by RNA polymerase II (GO:0045944)', 'regulation of metabolic process (GO:0019222)', 'positive regulation of nucleic acid-templated transcription (GO:1903508)', 'cellular response to decreased oxygen levels (GO:0036294)', 'cellular response to hypoxia (GO:0071456)', 'regulation of RNA biosynthetic process (GO:2001141)', 'regulation of transcription, DNA-templated (GO:0006355)', 'positive regulation of gene expression (GO:0010628)', 'lactation (GO:0007595)', 'cellular nitrogen compound biosynthetic process (GO:0044271)', 'regulation of angiogenesis (GO:0045765)', 'regulation of deacetylase activity (GO:0150065)', 'response to oxidative stress (GO:0006979)', 'negative regulation of cardiac muscle tissue development (GO:0055026)', 'cellular response to oxygen levels (GO:0071453)', 'oxygen homeostasis (GO:0032364)', 'vasoconstriction (GO:0042310)', 'carboxylic acid metabolic process (GO:0019752)', 'cellular response to chemical stimulus (GO:0070887)', 'autonomic nervous system development (GO:0048483)', 'platelet-derived growth factor receptor signaling pathway (GO:0048008)', 'embryonic organ development (GO:0048568)', 'regulation of multicellular organismal development (GO:2000026)', 'regulation of biological quality (GO:0065008)', 'regulation of transcription by RNA polymerase II (GO:0006357)', 'response to endogenous stimulus (GO:0009719)', 'animal organ development (GO:0048513)', 'regulation of cyclic-nucleotide phosphodiesterase activity (GO:0051342)', 'regulation of transcription from RNA polymerase II promoter in response to hypoxia (GO:0061418)', 'regulation of developmental growth (GO:0048638)', 'positive regulation of cellular metabolic process (GO:0031325)', 'regulation of lipid catabolic process (GO:0050994)', 'oxidation-reduction process (GO:0055114)', 'cellular response to stress (GO:0033554)', 'embryo development ending in birth or egg hatching (GO:0009792)', 'alpha-amino acid metabolic process (GO:1901605)', 'regulation of developmental process (GO:0050793)', 'positive regulation of macromolecule biosynthetic process (GO:0010557)', 'response to acid chemical (GO:0001101)', 'epithelial tube morphogenesis (GO:0060562)', 'monocarboxylic acid biosynthetic process (GO:0072330)', 'regulation of glycolytic process (GO:0006110)', 'activation of phospholipase C activity (GO:0007202)', 'negative regulation of cardiac muscle tissue growth (GO:0055022)', 'heart development (GO:0007507)', 'response to abiotic stimulus (GO:0009628)', 'positive regulation of transcription, DNA-templated (GO:0045893)', 'reproduction (GO:0000003)', 'regulation of vasculature development (GO:1901342)', 'cardiac muscle tissue development (GO:0048738)', 'regulation of DNA-binding transcription factor activity (GO:0051090)', 'peptidyl-proline hydroxylation to 4-hydroxy-L-proline (GO:0018401)', 'regulation of small molecule metabolic process (GO:0062012)', 'response to hypoxia (GO:0001666)', 'regulation of cardiac muscle tissue growth (GO:0055021)', 'regulation of growth (GO:0040008)', 'regulation of striated muscle tissue development (GO:0016202)', 'rhythmic process (GO:0048511)', 'cellular response to vitamin D (GO:0071305)', 'cell development (GO:0048468)', 'positive regulation of biological process (GO:0048518)', '4-hydroxyproline metabolic process (GO:0019471)', 'regulation of cellular biosynthetic process (GO:0031326)', 'cellular chemical homeostasis (GO:0055082)', 'multicellular organism development (GO:0007275)', 'morphogenesis of a branching structure (GO:0001763)', 'embryonic placenta development (GO:0001892)', 'cell differentiation (GO:0030154)', 'maternal placenta development (GO:0001893)', 'muscle structure development (GO:0061061)', 'negative regulation of heart growth (GO:0061117)', 'circulatory system process (GO:0003013)', 'chemical homeostasis (GO:0048878)'}
tibetan_human,tibetan_yak; 2
{'regulation of biological quality (GO:0065008)', 'carboxylic acid biosynthetic process (GO:0046394)', 'positive regulation of multicellular organismal process (GO:0051240)', 'tissue development (GO:0009888)', 'regulation of response to external stimulus (GO:0032101)', 'regulation of epithelial cell proliferation (GO:0050678)', 'regulation of cell aging (GO:0090342)', 'tissue morphogenesis (GO:0048729)', 'animal organ development (GO:0048513)', 'cellular biosynthetic process (GO:0044249)', 'response to oxygen-containing compound (GO:1901700)', 'organic acid biosynthetic process (GO:0016053)', 'response to drug (GO:0042493)', 'animal organ morphogenesis (GO:0009887)', 'cellular response to stress (GO:0033554)', 'organonitrogen compound metabolic process (GO:1901564)', 'alpha-amino acid metabolic process (GO:1901605)', 'response to oxygen levels (GO:0070482)', 'organic acid metabolic process (GO:0006082)', 'response to cytokine (GO:0034097)', 'response to nitric oxide (GO:0071731)', 'metabolic process (GO:0008152)', 'response to stress (GO:0006950)', 'oxoacid metabolic process (GO:0043436)', 'response to organic substance (GO:0010033)', 'cellular response to organic substance (GO:0071310)', 'regulation of postsynapse organization (GO:0099175)', 'positive regulation of developmental process (GO:0051094)', 'regulation of cell adhesion (GO:0030155)', 'intestinal absorption (GO:0050892)', 'organic substance biosynthetic process (GO:1901576)', 'system development (GO:0048731)', 'negative regulation of cofactor metabolic process (GO:0051195)', 'regulation of multicellular organismal process (GO:0051239)', 'cellular metabolic process (GO:0044237)', 'small molecule metabolic process (GO:0044281)', 'response to hypoxia (GO:0001666)', 'small molecule biosynthetic process (GO:0044283)', 'anatomical structure morphogenesis (GO:0009653)', 'developmental process (GO:0032502)', 'biosynthetic process (GO:0009058)', 'response to stimulus (GO:0050896)', 'ventricular septum morphogenesis (GO:0060412)', 'positive regulation of biological process (GO:0048518)', 'regulation of cell death (GO:0010941)', 'multicellular organism development (GO:0007275)', 'regulation of muscle adaptation (GO:0043502)', 'anatomical structure development (GO:0048856)', 'response to decreased oxygen levels (GO:0036293)', 'urogenital system development (GO:0001655)', 'cellular amino acid metabolic process (GO:0006520)', 'regulation of reactive oxygen species metabolic process (GO:2000377)', 'organic substance metabolic process (GO:0071704)', 'regulation of dendritic spine morphogenesis (GO:0061001)', 'carboxylic acid metabolic process (GO:0019752)', 'regulation of myeloid cell apoptotic process (GO:0033032)', 'epidermal growth factor receptor signaling pathway (GO:0007173)', 'fatty acid biosynthetic process (GO:0006633)'}
tibetan_human,tibetan_goat; 2
{'iron ion homeostasis (GO:0055072)', 'developmental process involved in reproduction (GO:0003006)', 'regulation of macromolecule biosynthetic process (GO:0010556)', 'endothelin receptor signaling pathway (GO:0086100)', 'regulation of actin filament-based movement (GO:1903115)', 'regulation of anatomical structure size (GO:0090066)', 'vascular smooth muscle contraction (GO:0014829)', 'regulation of cell aging (GO:0090342)', 'cellular response to interleukin-6 (GO:0071354)', 'regulation of endothelial cell apoptotic process (GO:2000351)', 'regulation of peroxisome proliferator activated receptor signaling pathway (GO:0035358)', 'branching involved in blood vessel morphogenesis (GO:0001569)', 'response to drug (GO:0042493)', 'regulation of apoptotic process (GO:0042981)', 'response to oxygen levels (GO:0070482)', 'chordate embryonic development (GO:0043009)', 'response to nitric oxide (GO:0071731)', 'metabolic process (GO:0008152)', 'response to organonitrogen compound (GO:0010243)', 'response to stress (GO:0006950)', 'regulation of RNA metabolic process (GO:0051252)', 'glycerophospholipid metabolic process (GO:0006650)', 'activation of adenylate cyclase activity (GO:0007190)', 'cellular response to organic substance (GO:0071310)', 'positive regulation of developmental process (GO:0051094)', 'regulation of transcription from RNA polymerase II promoter in response to oxidative stress (GO:0043619)', 'regulation of molecular function (GO:0065009)', 'system development (GO:0048731)', 'regulation of muscle cell apoptotic process (GO:0010660)', 'cellular metabolic process (GO:0044237)', 'response to hormone (GO:0009725)', 'regulation of macromolecule metabolic process (GO:0060255)', 'anatomical structure morphogenesis (GO:0009653)', 'regulation of nucleic acid-templated transcription (GO:1903506)', 'regulation of protein modification process (GO:0031399)', 'blood circulation (GO:0008015)', 'regulation of blood circulation (GO:1903522)', 'chemical homeostasis within a tissue (GO:0048875)', 'regulation of catalytic activity (GO:0050790)', 'regulation of leukocyte cell-cell adhesion (GO:1903037)', 'epithelium development (GO:0060429)', 'response to chemical (GO:0042221)', 'regulation of transcription from RNA polymerase II promoter in response to stress (GO:0043618)', 'artery smooth muscle contraction (GO:0014824)', 'endothelial cell development (GO:0001885)', 'negative regulation of cell death (GO:0060548)', 'positive regulation of vasculature development (GO:1904018)', 'regulation of hydrolase activity (GO:0051336)', 'negative regulation of blood vessel diameter (GO:0097756)', 'regulation of heart rate by cardiac conduction (GO:0086091)', 'lipid modification (GO:0030258)', 'anatomical structure formation involved in morphogenesis (GO:0048646)', 'response to antibiotic (GO:0046677)', 'tissue development (GO:0009888)', 'multicellular organismal process (GO:0032501)', 'surfactant homeostasis (GO:0043129)', 'negative regulation of cell aging (GO:0090344)', 'cellular response to stimulus (GO:0051716)', 'organonitrogen compound metabolic process (GO:1901564)', 'response to cytokine (GO:0034097)', 'response to nitrogen compound (GO:1901698)', 'regulation of lipid storage (GO:0010883)', 'regulation of biosynthetic process (GO:0009889)', 'regulation of nucleobase-containing compound metabolic process (GO:0019219)', 'cardiovascular system development (GO:0072358)', 'smooth muscle contraction (GO:0006939)', 'regulation of multicellular organismal process (GO:0051239)', 'negative regulation of apoptotic process (GO:0043066)', 'cellular homeostasis (GO:0019725)', 'circulatory system development (GO:0072359)', 'respiratory gaseous exchange (GO:0007585)', 'metal ion homeostasis (GO:0055065)', 'regulation of primary metabolic process (GO:0080090)', 'reproductive system development (GO:0061458)', 'positive regulation of RNA biosynthetic process (GO:1902680)', 'developmental process (GO:0032502)', 'regulation of heart rate (GO:0002027)', 'norepinephrine metabolic process (GO:0042415)', 'homeostatic process (GO:0042592)', 'response to stimulus (GO:0050896)', 'regulation of cell death (GO:0010941)', 'response to alcohol (GO:0097305)', 'regulation of nitrogen compound metabolic process (GO:0051171)', 'reproductive process (GO:0022414)', 'regulation of system process (GO:0044057)', 'negative regulation of protein kinase B signaling (GO:0051898)', 'regulation of cellular metabolic process (GO:0031323)', 'response to decreased oxygen levels (GO:0036293)', 'regulation of transmembrane transport (GO:0034762)', 'in utero embryonic development (GO:0001701)', 'embryo development (GO:0009790)', 'vasculature development (GO:0001944)', 'acylglycerol homeostasis (GO:0055090)', 'tube morphogenesis (GO:0035239)', 'tonic smooth muscle contraction (GO:0014820)', 'regulation of programmed cell death (GO:0043067)', 'enteric nervous system development (GO:0048484)', 'positive regulation of cellular biosynthetic process (GO:0031328)', 'blood vessel remodeling (GO:0001974)', 'regulation of heart contraction (GO:0008016)', 'catecholamine metabolic process (GO:0006584)', 'regulation of protein kinase B signaling (GO:0051896)', 'response to organic cyclic compound (GO:0014070)', 'positive regulation of multicellular organismal process (GO:0051240)', 'reproductive structure development (GO:0048608)', 'positive regulation of nucleobase-containing compound metabolic process (GO:0045935)', 'response to extracellular stimulus (GO:0009991)', 'response to reactive oxygen species (GO:0000302)', 'blood vessel development (GO:0001568)', 'ion homeostasis (GO:0050801)', 'regulation of DNA-templated transcription in response to stress (GO:0043620)', 'positive regulation of biosynthetic process (GO:0009891)', 'response to oxygen-containing compound (GO:1901700)', 'myoblast fate commitment (GO:0048625)', 'MAPK cascade (GO:0000165)', 'response to leptin (GO:0044321)', 'regulation of gene expression (GO:0010468)', 'positive regulation of RNA metabolic process (GO:0051254)', 'positive regulation of phospholipase C activity (GO:0010863)', 'angiogenesis (GO:0001525)', 'regulation of cellular macromolecule biosynthetic process (GO:2000112)', 'negative regulation of growth (GO:0045926)', 'blood vessel morphogenesis (GO:0048514)', 'response to inorganic substance (GO:0010035)', 'response to organic substance (GO:0010033)', 'regulation of cardiac muscle cell action potential (GO:0098901)', 'regulation of cell adhesion (GO:0030155)', 'tube development (GO:0035295)', 'cellular lipid metabolic process (GO:0044255)', 'regulation of phospholipase C activity (GO:1900274)', 'regulation of blood pressure (GO:0008217)', 'cellular developmental process (GO:0048869)', 'response to toxic substance (GO:0009636)', 'regulation of anatomical structure morphogenesis (GO:0022603)', 'glycerolipid metabolic process (GO:0046486)', 'response to lipid (GO:0033993)', 'positive regulation of angiogenesis (GO:0045766)', 'regulation of metabolic process (GO:0019222)', 'cellular response to leptin stimulus (GO:0044320)', 'positive regulation of transcription by RNA polymerase II (GO:0045944)', 'positive regulation of nucleic acid-templated transcription (GO:1903508)', 'response to peptide hormone (GO:0043434)', 'system process (GO:0003008)', 'cellular response to decreased oxygen levels (GO:0036294)', 'cellular response to hypoxia (GO:0071456)', 'regulation of RNA biosynthetic process (GO:2001141)', 'regulation of cardiac muscle cell contraction (GO:0086004)', 'regulation of transcription, DNA-templated (GO:0006355)', 'positive regulation of gene expression (GO:0010628)', 'cellular response to endogenous stimulus (GO:0071495)', 'regulation of action potential (GO:0098900)', 'lactation (GO:0007595)', 'regulation of angiogenesis (GO:0045765)', 'anatomical structure development (GO:0048856)', 'response to oxidative stress (GO:0006979)', 'cellular response to hormone stimulus (GO:0032870)', 'cellular response to oxygen levels (GO:0071453)', 'regulation of reactive oxygen species metabolic process (GO:2000377)', 'vasoconstriction (GO:0042310)', 'response to peptide (GO:1901652)', 'regulation of myeloid cell apoptotic process (GO:0033032)', 'cellular response to chemical stimulus (GO:0070887)', 'autonomic nervous system development (GO:0048483)', 'glomerulus development (GO:0032835)', 'embryonic organ development (GO:0048568)', 'regulation of multicellular organismal development (GO:2000026)', 'regulation of biological quality (GO:0065008)', 'regulation of transcription by RNA polymerase II (GO:0006357)', 'negative regulation of epithelial cell apoptotic process (GO:1904036)', 'response to endogenous stimulus (GO:0009719)', 'animal organ development (GO:0048513)', 'regulation of lipid metabolic process (GO:0019216)', 'regulation of transcription from RNA polymerase II promoter in response to hypoxia (GO:0061418)', 'positive regulation of cellular metabolic process (GO:0031325)', 'cellular response to stress (GO:0033554)', 'embryo development ending in birth or egg hatching (GO:0009792)', 'regulation of developmental process (GO:0050793)', 'positive regulation of macromolecule biosynthetic process (GO:0010557)', 'response to acid chemical (GO:0001101)', 'activation of phospholipase C activity (GO:0007202)', 'aging (GO:0007568)', 'response to abiotic stimulus (GO:0009628)', 'positive regulation of transcription, DNA-templated (GO:0045893)', 'phosphatidylinositol metabolic process (GO:0046488)', 'reproduction (GO:0000003)', 'regulation of vasculature development (GO:1901342)', 'regulation of DNA-binding transcription factor activity (GO:0051090)', 'myoblast differentiation (GO:0045445)', 'response to nutrient levels (GO:0031667)', 'negative regulation of endothelial cell apoptotic process (GO:2000352)', 'response to interleukin-6 (GO:0070741)', 'lipid metabolic process (GO:0006629)', 'T cell costimulation (GO:0031295)', 'response to hypoxia (GO:0001666)', 'cell development (GO:0048468)', 'positive regulation of biological process (GO:0048518)', 'regulation of cellular biosynthetic process (GO:0031326)', 'catechol-containing compound metabolic process (GO:0009712)', 'cellular chemical homeostasis (GO:0055082)', 'multicellular organism development (GO:0007275)', 'embryonic placenta development (GO:0001892)', 'cell differentiation (GO:0030154)', 'triglyceride homeostasis (GO:0070328)', 'muscle structure development (GO:0061061)', 'response to insulin (GO:0032868)', 'signal transduction by protein phosphorylation (GO:0023014)', 'circulatory system process (GO:0003013)', 'chemical homeostasis (GO:0048878)'}
tibetan_cow,ethiopian_cow; 2
{'iron ion homeostasis (GO:0055072)', 'positive regulation of nucleobase-containing compound metabolic process (GO:0045935)', 'positive regulation of cellular metabolic process (GO:0031325)', 'response to oxygen levels (GO:0070482)', 'positive regulation of nitrogen compound metabolic process (GO:0051173)', 'system development (GO:0048731)', 'regulation of vasculature development (GO:1901342)', 'regulation of synapse organization (GO:0050807)', 'cellular transition metal ion homeostasis (GO:0046916)', 'response to hypoxia (GO:0001666)', 'regulation of neuron death (GO:1901214)', 'anatomical structure morphogenesis (GO:0009653)', 'cellular iron ion homeostasis (GO:0006879)', 'transition metal ion homeostasis (GO:0055076)', 'regulation of angiogenesis (GO:0045765)', 'response to decreased oxygen levels (GO:0036293)', 'response to chemical (GO:0042221)', 'positive regulation of metabolic process (GO:0009893)', 'regulation of synapse structure or activity (GO:0050803)', 'cellular response to chemical stimulus (GO:0070887)', 'positive regulation of macromolecule metabolic process (GO:0010604)'}
tibetan_cow,andean_horse; 2
{'iron ion homeostasis (GO:0055072)', 'regulation of macromolecule biosynthetic process (GO:0010556)', 'reproductive structure development (GO:0048608)', 'regulation of transcription by RNA polymerase II (GO:0006357)', 'blood vessel development (GO:0001568)', 'regulation of DNA-templated transcription in response to stress (GO:0043620)', 'regulation of gene expression (GO:0010468)', 'regulation of transcription from RNA polymerase II promoter in response to hypoxia (GO:0061418)', 'response to oxygen levels (GO:0070482)', 'angiogenesis (GO:0001525)', 'regulation of cellular macromolecule biosynthetic process (GO:2000112)', 'blood vessel morphogenesis (GO:0048514)', 'regulation of RNA metabolic process (GO:0051252)', 'regulation of biosynthetic process (GO:0009889)', 'regulation of nucleobase-containing compound metabolic process (GO:0019219)', 'cardiovascular system development (GO:0072358)', 'system development (GO:0048731)', 'response to hypoxia (GO:0001666)', 'anatomical structure morphogenesis (GO:0009653)', 'reproductive system development (GO:0061458)', 'regulation of nucleic acid-templated transcription (GO:1903506)', 'cellular response to hypoxia (GO:0071456)', 'cellular response to decreased oxygen levels (GO:0036294)', 'placenta development (GO:0001890)', 'regulation of RNA biosynthetic process (GO:2001141)', 'regulation of cellular biosynthetic process (GO:0031326)', 'regulation of transcription, DNA-templated (GO:0006355)', 'transition metal ion homeostasis (GO:0055076)', 'transcription by RNA polymerase II (GO:0006366)', 'embryonic placenta development (GO:0001892)', 'response to decreased oxygen levels (GO:0036293)', 'response to chemical (GO:0042221)', 'response to oxidative stress (GO:0006979)', 'regulation of transcription from RNA polymerase II promoter in response to stress (GO:0043618)', 'in utero embryonic development (GO:0001701)', 'cellular response to oxygen levels (GO:0071453)', 'vasculature development (GO:0001944)', 'muscle structure development (GO:0061061)', 'protein metabolic process (GO:0019538)', 'post-translational protein modification (GO:0043687)', 'embryonic organ development (GO:0048568)'}
tibetan_cow,tibetan_pig; 2
{'response to chemical (GO:0042221)', 'regulation of postsynapse organization (GO:0099175)', 'modulation of chemical synaptic transmission (GO:0050804)', 'regulation of trans-synaptic signaling (GO:0099177)', 'cellular response to chemical stimulus (GO:0070887)'}
tibetan_cow,andean_human; 2
{'regulation of macromolecule biosynthetic process (GO:0010556)', 'cardiac ventricle development (GO:0003231)', 'protein hydroxylation (GO:0018126)', 'response to oxygen levels (GO:0070482)', 'response to nitric oxide (GO:0071731)', 'response to stress (GO:0006950)', 'regulation of RNA metabolic process (GO:0051252)', 'cardiac chamber morphogenesis (GO:0003206)', 'trabecula formation (GO:0060343)', 'system development (GO:0048731)', 'labyrinthine layer development (GO:0060711)', 'peptidyl-proline hydroxylation (GO:0019511)', 'heart trabecula formation (GO:0060347)', 'anatomical structure morphogenesis (GO:0009653)', 'regulation of nucleic acid-templated transcription (GO:1903506)', 'placenta development (GO:0001890)', 'regulation of transcription from RNA polymerase II promoter in response to stress (GO:0043618)', 'trabecula morphogenesis (GO:0061383)', 'cellular amino acid metabolic process (GO:0006520)', 'post-translational protein modification (GO:0043687)', 'anatomical structure formation involved in morphogenesis (GO:0048646)', 'negative regulation of cyclic-nucleotide phosphodiesterase activity (GO:0051344)', 'regulation of protein catabolic process (GO:0042176)', 'heart trabecula morphogenesis (GO:0061384)', 'cellular protein metabolic process (GO:0044267)', 'regulation of biosynthetic process (GO:0009889)', 'regulation of nucleobase-containing compound metabolic process (GO:0019219)', 'cardiovascular system development (GO:0072358)', 'macromolecule modification (GO:0043412)', 'striated muscle tissue development (GO:0014706)', 'circulatory system development (GO:0072359)', 'positive regulation of RNA biosynthetic process (GO:1902680)', 'reproductive system development (GO:0061458)', 'protein modification process (GO:0036211)', 'response to bronchodilator (GO:0097366)', 'cellular protein modification process (GO:0006464)', 'response to decreased oxygen levels (GO:0036293)', 'in utero embryonic development (GO:0001701)', 'vasculature development (GO:0001944)', 'muscle tissue development (GO:0060537)', 'gas homeostasis (GO:0033483)', 'ventricular septum morphogenesis (GO:0060412)', 'positive regulation of cellular biosynthetic process (GO:0031328)', 'regulation of protein catabolic process at postsynapse, modulating synaptic transmission (GO:0099576)', 'ventricular septum development (GO:0003281)', 'positive regulation of macromolecule metabolic process (GO:0010604)', 'reproductive structure development (GO:0048608)', 'positive regulation of nucleobase-containing compound metabolic process (GO:0045935)', 'heart morphogenesis (GO:0003007)', 'response to reactive oxygen species (GO:0000302)', 'blood vessel development (GO:0001568)', 'regulation of DNA-templated transcription in response to stress (GO:0043620)', 'positive regulation of biosynthetic process (GO:0009891)', 'regulation of gene expression (GO:0010468)', 'postsynaptic modulation of chemical synaptic transmission (GO:0099170)', 'positive regulation of RNA metabolic process (GO:0051254)', 'angiogenesis (GO:0001525)', 'regulation of cellular macromolecule biosynthetic process (GO:2000112)', 'blood vessel morphogenesis (GO:0048514)', 'response to inorganic substance (GO:0010035)', 'positive regulation of transcription by RNA polymerase II (GO:0045944)', 'positive regulation of nucleic acid-templated transcription (GO:1903508)', 'cellular response to decreased oxygen levels (GO:0036294)', 'cellular response to hypoxia (GO:0071456)', 'regulation of RNA biosynthetic process (GO:2001141)', 'regulation of transcription, DNA-templated (GO:0006355)', 'positive regulation of gene expression (GO:0010628)', 'cardiac chamber development (GO:0003205)', 'regulation of angiogenesis (GO:0045765)', 'response to oxidative stress (GO:0006979)', 'cellular response to oxygen levels (GO:0071453)', 'oxygen homeostasis (GO:0032364)', 'cellular response to chemical stimulus (GO:0070887)', 'embryonic organ development (GO:0048568)', 'regulation of transcription by RNA polymerase II (GO:0006357)', 'regulation of cyclic-nucleotide phosphodiesterase activity (GO:0051342)', 'regulation of transcription from RNA polymerase II promoter in response to hypoxia (GO:0061418)', 'positive regulation of cellular metabolic process (GO:0031325)', 'cellular response to stress (GO:0033554)', 'alpha-amino acid metabolic process (GO:1901605)', 'positive regulation of macromolecule biosynthetic process (GO:0010557)', 'positive regulation of nitrogen compound metabolic process (GO:0051173)', 'heart development (GO:0007507)', 'cardiac septum development (GO:0003279)', 'response to abiotic stimulus (GO:0009628)', 'positive regulation of transcription, DNA-templated (GO:0045893)', 'regulation of vasculature development (GO:1901342)', 'peptidyl-proline hydroxylation to 4-hydroxy-L-proline (GO:0018401)', 'cardiac muscle tissue development (GO:0048738)', 'regulation of DNA-binding transcription factor activity (GO:0051090)', 'cardiac septum morphogenesis (GO:0060411)', 'response to hypoxia (GO:0001666)', '4-hydroxyproline metabolic process (GO:0019471)', 'regulation of cellular biosynthetic process (GO:0031326)', 'embryonic placenta development (GO:0001892)', 'positive regulation of metabolic process (GO:0009893)', 'muscle structure development (GO:0061061)'}
tibetan_cow,tibetan_yak; 2
{'cardiac ventricle development (GO:0003231)', 'modulation of chemical synaptic transmission (GO:0050804)', 'cellular response to stress (GO:0033554)', 'alpha-amino acid metabolic process (GO:1901605)', 'response to oxygen levels (GO:0070482)', 'response to nitric oxide (GO:0071731)', 'response to stress (GO:0006950)', 'cellular protein metabolic process (GO:0044267)', 'cardiac chamber morphogenesis (GO:0003206)', 'regulation of postsynapse organization (GO:0099175)', 'cardiac septum development (GO:0003279)', 'system development (GO:0048731)', 'cardiac septum morphogenesis (GO:0060411)', 'response to hypoxia (GO:0001666)', 'anatomical structure morphogenesis (GO:0009653)', 'response to bronchodilator (GO:0097366)', 'response to decreased oxygen levels (GO:0036293)', 'cellular amino acid metabolic process (GO:0006520)', 'protein metabolic process (GO:0019538)', 'regulation of trans-synaptic signaling (GO:0099177)', 'ventricular septum morphogenesis (GO:0060412)', 'ventricular septum development (GO:0003281)'}
tibetan_cow,tibetan_goat; 2
{'iron ion homeostasis (GO:0055072)', 'regulation of macromolecule biosynthetic process (GO:0010556)', 'anatomical structure formation involved in morphogenesis (GO:0048646)', 'reproductive structure development (GO:0048608)', 'positive regulation of nucleobase-containing compound metabolic process (GO:0045935)', 'regulation of transcription by RNA polymerase II (GO:0006357)', 'response to reactive oxygen species (GO:0000302)', 'blood vessel development (GO:0001568)', 'regulation of DNA-templated transcription in response to stress (GO:0043620)', 'positive regulation of biosynthetic process (GO:0009891)', 'regulation of gene expression (GO:0010468)', 'regulation of transcription from RNA polymerase II promoter in response to hypoxia (GO:0061418)', 'positive regulation of cellular metabolic process (GO:0031325)', 'positive regulation of RNA metabolic process (GO:0051254)', 'cellular response to stress (GO:0033554)', 'response to oxygen levels (GO:0070482)', 'positive regulation of macromolecule biosynthetic process (GO:0010557)', 'angiogenesis (GO:0001525)', 'positive regulation of nitrogen compound metabolic process (GO:0051173)', 'regulation of cellular macromolecule biosynthetic process (GO:2000112)', 'response to nitric oxide (GO:0071731)', 'blood vessel morphogenesis (GO:0048514)', 'response to stress (GO:0006950)', 'regulation of RNA metabolic process (GO:0051252)', 'response to inorganic substance (GO:0010035)', 'cellular protein metabolic process (GO:0044267)', 'regulation of biosynthetic process (GO:0009889)', 'regulation of nucleobase-containing compound metabolic process (GO:0019219)', 'cardiovascular system development (GO:0072358)', 'response to abiotic stimulus (GO:0009628)', 'positive regulation of transcription, DNA-templated (GO:0045893)', 'system development (GO:0048731)', 'regulation of vasculature development (GO:1901342)', 'regulation of DNA-binding transcription factor activity (GO:0051090)', 'macromolecule modification (GO:0043412)', 'positive regulation of transcription by RNA polymerase II (GO:0045944)', 'response to hypoxia (GO:0001666)', 'circulatory system development (GO:0072359)', 'positive regulation of nucleic acid-templated transcription (GO:1903508)', 'anatomical structure morphogenesis (GO:0009653)', 'positive regulation of RNA biosynthetic process (GO:1902680)', 'regulation of nucleic acid-templated transcription (GO:1903506)', 'reproductive system development (GO:0061458)', 'cellular response to decreased oxygen levels (GO:0036294)', 'cellular response to hypoxia (GO:0071456)', 'regulation of RNA biosynthetic process (GO:2001141)', 'regulation of cellular biosynthetic process (GO:0031326)', 'regulation of transcription, DNA-templated (GO:0006355)', 'protein modification process (GO:0036211)', 'positive regulation of gene expression (GO:0010628)', 'response to bronchodilator (GO:0097366)', 'embryonic placenta development (GO:0001892)', 'cellular protein modification process (GO:0006464)', 'regulation of angiogenesis (GO:0045765)', 'response to decreased oxygen levels (GO:0036293)', 'response to chemical (GO:0042221)', 'positive regulation of metabolic process (GO:0009893)', 'response to oxidative stress (GO:0006979)', 'regulation of transcription from RNA polymerase II promoter in response to stress (GO:0043618)', 'in utero embryonic development (GO:0001701)', 'cellular response to oxygen levels (GO:0071453)', 'vasculature development (GO:0001944)', 'muscle structure development (GO:0061061)', 'protein metabolic process (GO:0019538)', 'post-translational protein modification (GO:0043687)', 'cellular response to chemical stimulus (GO:0070887)', 'positive regulation of cellular biosynthetic process (GO:0031328)', 'embryonic organ development (GO:0048568)', 'positive regulation of macromolecule metabolic process (GO:0010604)'}
ethiopian_cow,tibetan_dog; 2
{'mitotic G1 DNA damage checkpoint (GO:0031571)', 'positive regulation of nucleobase-containing compound metabolic process (GO:0045935)', 'ion homeostasis (GO:0050801)', 'response to endogenous stimulus (GO:0009719)', 'intracellular signal transduction involved in G1 DNA damage checkpoint (GO:1902400)', 'mitotic G1/S transition checkpoint (GO:0044819)', 'signal transduction involved in mitotic DNA damage checkpoint (GO:1902402)', 'response to oxygen levels (GO:0070482)', 'movement of cell or subcellular component (GO:0006928)', 'cellular ion homeostasis (GO:0006873)', 'cellular component organization or biogenesis (GO:0071840)', 'cellular cation homeostasis (GO:0030003)', 'cellular response to drug (GO:0035690)', 'signal transduction involved in mitotic DNA integrity checkpoint (GO:1902403)', 'cellular component organization (GO:0016043)', 'DNA damage response, signal transduction by p53 class mediator resulting in cell cycle arrest (GO:0006977)', 'cellular homeostasis (GO:0019725)', 'response to hypoxia (GO:0001666)', 'signal transduction involved in mitotic G1 DNA damage checkpoint (GO:0072431)', 'metal ion homeostasis (GO:0055065)', 'developmental process (GO:0032502)', 'homeostatic process (GO:0042592)', 'cellular chemical homeostasis (GO:0055082)', 'multicellular organism development (GO:0007275)', 'cellular response to endogenous stimulus (GO:0071495)', 'regulation of cell size (GO:0008361)', 'anatomical structure development (GO:0048856)', 'response to decreased oxygen levels (GO:0036293)', 'response to chemical (GO:0042221)', 'cellular response to oxidative stress (GO:0034599)', 'signal transduction involved in mitotic cell cycle checkpoint (GO:0072413)', 'cation homeostasis (GO:0055080)', 'cellular response to chemical stimulus (GO:0070887)', 'inorganic ion homeostasis (GO:0098771)', 'chemical homeostasis (GO:0048878)'}
ethiopian_cow,tibetan_sheep; 2
{'cellular response to growth factor stimulus (GO:0071363)', 'regulation of peptidyl-tyrosine phosphorylation (GO:0050730)', 'regulation of animal organ morphogenesis (GO:2000027)', 'positive regulation of cell proliferation (GO:0008284)', 'morphogenesis of a branching structure (GO:0001763)', 'positive regulation of animal organ morphogenesis (GO:0110110)', 'response to growth factor (GO:0070848)', 'morphogenesis of a branching epithelium (GO:0061138)', 'enzyme linked receptor protein signaling pathway (GO:0007167)', 'gland morphogenesis (GO:0022612)', 'positive regulation of peptidyl-tyrosine phosphorylation (GO:0050731)', 'regulation of anatomical structure morphogenesis (GO:0022603)'}
ethiopian_cow,andean_horse; 2
{'response to decreased oxygen levels (GO:0036293)', 'iron ion homeostasis (GO:0055072)', 'response to chemical (GO:0042221)', 'axonogenesis (GO:0007409)', 'response to hypoxia (GO:0001666)', 'anatomical structure morphogenesis (GO:0009653)', 'cellular response to oxidative stress (GO:0034599)', 'myeloid cell differentiation (GO:0030099)', 'system development (GO:0048731)', 'transition metal ion homeostasis (GO:0055076)', 'cell differentiation (GO:0030154)', 'axon guidance (GO:0007411)', 'cell fate commitment (GO:0045165)', 'neuron projection guidance (GO:0097485)', 'response to oxygen levels (GO:0070482)', 'cellular developmental process (GO:0048869)'}
ethiopian_cow,tibetan_pig; 2
{'DNA damage response, signal transduction by p53 class mediator (GO:0030330)', 'response to chemical (GO:0042221)', 'negative regulation of cytokine secretion (GO:0050710)', 'regulation of biological quality (GO:0065008)', 'positive regulation of cell cycle arrest (GO:0071158)', 'signal transduction involved in mitotic G1 DNA damage checkpoint (GO:0072431)', 'signal transduction involved in cell cycle checkpoint (GO:0072395)', 'mitotic G1 DNA damage checkpoint (GO:0031571)', 'signal transduction involved in DNA damage checkpoint (GO:0072422)', 'signal transduction involved in mitotic cell cycle checkpoint (GO:0072413)', 'intracellular signal transduction involved in G1 DNA damage checkpoint (GO:1902400)', 'G1 DNA damage checkpoint (GO:0044783)', 'cellular response to stimulus (GO:0051716)', 'signal transduction involved in DNA integrity checkpoint (GO:0072401)', 'cellular response to chemical stimulus (GO:0070887)', 'signal transduction involved in mitotic DNA damage checkpoint (GO:1902402)', 'mitotic G1/S transition checkpoint (GO:0044819)', 'signal transduction involved in mitotic DNA integrity checkpoint (GO:1902403)', 'DNA damage response, signal transduction by p53 class mediator resulting in cell cycle arrest (GO:0006977)', 'symbiont process (GO:0044403)'}
ethiopian_cow,andean_human; 2
{'regulation of protein metabolic process (GO:0051246)', 'protein sumoylation (GO:0016925)', 'branching morphogenesis of an epithelial tube (GO:0048754)', 'regulation of apoptotic process (GO:0042981)', 'regulation of cellular localization (GO:0060341)', 'response to oxygen levels (GO:0070482)', 'cellular response to organic substance (GO:0071310)', 'regulation of cell growth (GO:0001558)', 'positive regulation of developmental process (GO:0051094)', 'regulation of cysteine-type endopeptidase activity (GO:2000116)', 'system development (GO:0048731)', 'regulation of DNA biosynthetic process (GO:2000278)', 'positive regulation of cellular protein localization (GO:1903829)', 'positive regulation of protein deacetylation (GO:0090312)', 'cellular component biogenesis (GO:0044085)', 'regulation of macromolecule metabolic process (GO:0060255)', 'anatomical structure morphogenesis (GO:0009653)', 'positive regulation of cell proliferation (GO:0008284)', 'regulation of histone deacetylation (GO:0031063)', 'morphogenesis of a branching epithelium (GO:0061138)', 'positive regulation of developmental growth (GO:0048639)', 'positive regulation of catalytic activity (GO:0043085)', 'regulation of catalytic activity (GO:0050790)', 'regulation of hydrolase activity (GO:0051336)', 'multicellular organismal process (GO:0032501)', 'cellular response to stimulus (GO:0051716)', 'cellular response to drug (GO:0035690)', 'cellular component organization (GO:0016043)', 'regulation of multicellular organismal process (GO:0051239)', 'positive regulation of histone deacetylation (GO:0031065)', 'negative regulation of protein catabolic process (GO:0042177)', 'cellular homeostasis (GO:0019725)', 'regulation of primary metabolic process (GO:0080090)', 'positive regulation of molecular function (GO:0044093)', 'homeostatic process (GO:0042592)', 'regulation of localization (GO:0032879)', 'regulation of cell death (GO:0010941)', 'regulation of nitrogen compound metabolic process (GO:0051171)', 'positive regulation of growth (GO:0045927)', 'regulation of cellular metabolic process (GO:0031323)', 'response to decreased oxygen levels (GO:0036293)', 'negative regulation of locomotion (GO:0040013)', 'cell cycle arrest (GO:0007050)', 'regulation of programmed cell death (GO:0043067)', 'positive regulation of macromolecule metabolic process (GO:0010604)', 'positive regulation of nucleobase-containing compound metabolic process (GO:0045935)', 'regulation of protein deacetylation (GO:0090311)', 'ion homeostasis (GO:0050801)', 'regulation of DNA metabolic process (GO:0051052)', 'positive regulation of phospholipase C activity (GO:0010863)', 'response to organic substance (GO:0010033)', 'regulation of cell adhesion (GO:0030155)', 'positive regulation of hydrolase activity (GO:0051345)', 'regulation of phospholipase C activity (GO:1900274)', 'cellular developmental process (GO:0048869)', 'regulation of metabolic process (GO:0019222)', 'cell surface receptor signaling pathway (GO:0007166)', 'regulation of cysteine-type endopeptidase activity involved in apoptotic process (GO:0043281)', 'regulation of angiogenesis (GO:0045765)', 'negative regulation of catabolic process (GO:0009895)', 'regulation of animal organ morphogenesis (GO:2000027)', 'regulation of protein localization (GO:0032880)', 'cellular response to chemical stimulus (GO:0070887)', 'regulation of multicellular organismal development (GO:2000026)', 'regulation of biological quality (GO:0065008)', 'response to endogenous stimulus (GO:0009719)', 'regulation of developmental growth (GO:0048638)', 'positive regulation of cellular metabolic process (GO:0031325)', 'regulation of developmental process (GO:0050793)', 'regulation of cellular protein localization (GO:1903827)', 'positive regulation of nitrogen compound metabolic process (GO:0051173)', 'epithelial tube morphogenesis (GO:0060562)', 'activation of phospholipase C activity (GO:0007202)', 'response to gamma radiation (GO:0010332)', 'regulation of vasculature development (GO:1901342)', 'positive regulation of cellular process (GO:0048522)', 'synapse organization (GO:0050808)', 'regulation of growth (GO:0040008)', 'response to hypoxia (GO:0001666)', 'rhythmic process (GO:0048511)', 'positive regulation of biological process (GO:0048518)', 'cellular chemical homeostasis (GO:0055082)', 'multicellular organism development (GO:0007275)', 'morphogenesis of a branching structure (GO:0001763)', 'cell differentiation (GO:0030154)', 'positive regulation of metabolic process (GO:0009893)', 'regulation of cell proliferation (GO:0042127)', 'negative regulation of ubiquitin-dependent protein catabolic process (GO:2000059)', 'chemical homeostasis (GO:0048878)'}
ethiopian_cow,tibetan_yak; 2
{'regulation of biological quality (GO:0065008)', 'positive regulation of multicellular organismal process (GO:0051240)', 'regulation of DNA repair (GO:0006282)', 'positive regulation of production of molecular mediator of immune response (GO:0002702)', 'positive regulation of DNA recombination (GO:0045911)', 'regulation of DNA recombination (GO:0000018)', 'interferon-gamma-mediated signaling pathway (GO:0060333)', 'positive regulation of leukocyte mediated immunity (GO:0002705)', 'regulation of double-strand break repair (GO:2000779)', 'response to oxygen levels (GO:0070482)', 'regulation of response to stimulus (GO:0048583)', 'regulation of interleukin-1 beta production (GO:0032651)', 'regulation of interleukin-1 production (GO:0032652)', 'response to cytokine (GO:0034097)', 'positive regulation of isotype switching (GO:0045830)', 'regulation of immunoglobulin production (GO:0002637)', 'response to organic substance (GO:0010033)', 'regulation of immune system process (GO:0002682)', 'cellular response to organic substance (GO:0071310)', 'positive regulation of developmental process (GO:0051094)', 'regulation of cell adhesion (GO:0030155)', 'cellular response to cytokine stimulus (GO:0071345)', 'system development (GO:0048731)', 'immune system process (GO:0002376)', 'negative regulation of peptide secretion (GO:0002792)', 'regulation of isotype switching (GO:0045191)', 'regulation of multicellular organismal process (GO:0051239)', 'regulation of protein tyrosine kinase activity (GO:0061097)', 'positive regulation of cellular process (GO:0048522)', 'response to hypoxia (GO:0001666)', 'regulation of B cell mediated immunity (GO:0002712)', 'anatomical structure morphogenesis (GO:0009653)', 'positive regulation of adaptive immune response (GO:0002821)', 'developmental process (GO:0032502)', 'positive regulation of biological process (GO:0048518)', 'positive regulation of protein tyrosine kinase activity (GO:0061098)', 'regulation of localization (GO:0032879)', 'regulation of cell death (GO:0010941)', 'regulation of interleukin-1 secretion (GO:0050704)', 'multicellular organism development (GO:0007275)', 'regulation of immunoglobulin mediated immune response (GO:0002889)', 'positive regulation of immunoglobulin mediated immune response (GO:0002891)', 'positive regulation of cell proliferation (GO:0008284)', 'negative regulation of protein secretion (GO:0050709)', 'anatomical structure development (GO:0048856)', 'response to decreased oxygen levels (GO:0036293)', 'positive regulation of immunoglobulin production (GO:0002639)', 'positive regulation of lymphocyte mediated immunity (GO:0002708)', 'positive regulation of adaptive immune response based on somatic recombination of immune receptors built from immunoglobulin superfamily domains (GO:0002824)', 'regulation of interleukin-1 beta secretion (GO:0050706)', 'positive regulation of response to stimulus (GO:0048584)', 'regulation of protein localization (GO:0032880)', 'positive regulation of B cell mediated immunity (GO:0002714)', 'regulation of cell proliferation (GO:0042127)', 'negative regulation of cytokine secretion (GO:0050710)'}
ethiopian_cow,tibetan_goat; 2
{'iron ion homeostasis (GO:0055072)', 'intrinsic apoptotic signaling pathway in response to DNA damage by p53 class mediator (GO:0042771)', 'intracellular signal transduction involved in G1 DNA damage checkpoint (GO:1902400)', 'regulation of apoptotic process (GO:0042981)', 'positive regulation of peptidyl-tyrosine phosphorylation (GO:0050731)', 'response to oxygen levels (GO:0070482)', 'movement of cell or subcellular component (GO:0006928)', 'positive regulation of lipase activity (GO:0060193)', 'cellular response to growth factor stimulus (GO:0071363)', 'cellular response to organic substance (GO:0071310)', 'positive regulation of developmental process (GO:0051094)', 'cellular senescence (GO:0090398)', 'regulation of cell growth (GO:0001558)', 'positive regulation of phospholipase activity (GO:0010518)', 'cellular response to cytokine stimulus (GO:0071345)', 'system development (GO:0048731)', 'immune system process (GO:0002376)', 'DNA damage response, signal transduction by p53 class mediator resulting in cell cycle arrest (GO:0006977)', 'apoptotic signaling pathway (GO:0097190)', 'response to leukemia inhibitory factor (GO:1990823)', 'hematopoietic or lymphoid organ development (GO:0048534)', 'regulation of macromolecule metabolic process (GO:0060255)', 'anatomical structure morphogenesis (GO:0009653)', 'regulation of protein modification process (GO:0031399)', 'positive regulation of cell proliferation (GO:0008284)', 'proteasome-mediated ubiquitin-dependent protein catabolic process (GO:0043161)', 'regulation of phosphate metabolic process (GO:0019220)', 'positive regulation of catalytic activity (GO:0043085)', 'regulation of catalytic activity (GO:0050790)', 'regulation of leukocyte cell-cell adhesion (GO:1903037)', 'response to chemical (GO:0042221)', 'regulation of peptidyl-tyrosine phosphorylation (GO:0050730)', 'cellular response to oxidative stress (GO:0034599)', 'regulation of hydrolase activity (GO:0051336)', 'regulation of transferase activity (GO:0051338)', 'positive regulation of leukocyte cell-cell adhesion (GO:1903039)', 'regulation of protein phosphorylation (GO:0001932)', 'circadian regulation of gene expression (GO:0032922)', 'response to transforming growth factor beta (GO:0071559)', 'multicellular organismal process (GO:0032501)', 'cellular response to stimulus (GO:0051716)', 'maintenance of protein location in cell (GO:0032507)', 'proteasomal protein catabolic process (GO:0010498)', 'response to ionizing radiation (GO:0010212)', 'response to cytokine (GO:0034097)', 'cellular response to drug (GO:0035690)', 'signal transduction involved in DNA integrity checkpoint (GO:0072401)', 'regulation of multicellular organismal process (GO:0051239)', 'cellular homeostasis (GO:0019725)', 'signal transduction involved in mitotic G1 DNA damage checkpoint (GO:0072431)', 'regulation of primary metabolic process (GO:0080090)', 'metal ion homeostasis (GO:0055065)', 'positive regulation of molecular function (GO:0044093)', 'developmental process (GO:0032502)', 'homeostatic process (GO:0042592)', 'regulation of localization (GO:0032879)', 'regulation of cell death (GO:0010941)', 'enzyme linked receptor protein signaling pathway (GO:0007167)', 'regulation of nitrogen compound metabolic process (GO:0051171)', 'regulation of cellular metabolic process (GO:0031323)', 'response to decreased oxygen levels (GO:0036293)', 'cell aging (GO:0007569)', 'regulation of programmed cell death (GO:0043067)', 'positive regulation of signaling (GO:0023056)', 'positive regulation of macromolecule metabolic process (GO:0010604)', 'positive regulation of multicellular organismal process (GO:0051240)', 'positive regulation of nucleobase-containing compound metabolic process (GO:0045935)', 'positive regulation of cell cycle arrest (GO:0071158)', 'ion homeostasis (GO:0050801)', 'regulation of DNA metabolic process (GO:0051052)', 'signal transduction by p53 class mediator (GO:0072331)', 'positive regulation of protein modification process (GO:0031401)', 'positive regulation of phospholipase C activity (GO:0010863)', 'negative regulation of growth (GO:0045926)', 'response to organic substance (GO:0010033)', 'regulation of immune system process (GO:0002682)', 'viral process (GO:0016032)', 'regulation of cell adhesion (GO:0030155)', 'positive regulation of hydrolase activity (GO:0051345)', 'intrinsic apoptotic signaling pathway by p53 class mediator (GO:0072332)', 'locomotion (GO:0040011)', 'regulation of phospholipase C activity (GO:1900274)', 'cellular developmental process (GO:0048869)', 'regulation of anatomical structure morphogenesis (GO:0022603)', 'regulation of metabolic process (GO:0019222)', 'signal transduction involved in cell cycle checkpoint (GO:0072395)', 'signal transduction involved in DNA damage checkpoint (GO:0072422)', 'cell surface receptor signaling pathway (GO:0007166)', 'cellular response to endogenous stimulus (GO:0071495)', 'positive regulation of DNA metabolic process (GO:0051054)', 'regulation of angiogenesis (GO:0045765)', 'anatomical structure development (GO:0048856)', 'immune system development (GO:0002520)', 'signal transduction involved in mitotic cell cycle checkpoint (GO:0072413)', 'positive regulation of cell-cell adhesion (GO:0022409)', 'regulation of phosphorylation (GO:0042325)', 'cellular response to transforming growth factor beta stimulus (GO:0071560)', 'cellular response to chemical stimulus (GO:0070887)', 'G1 DNA damage checkpoint (GO:0044783)', 'intrinsic apoptotic signaling pathway in response to DNA damage (GO:0008630)', 'regulation of cellular protein metabolic process (GO:0032268)', 'positive regulation of signal transduction (GO:0009967)', 'regulation of multicellular organismal development (GO:2000026)', 'hemopoiesis (GO:0030097)', 'regulation of biological quality (GO:0065008)', 'mitotic G1 DNA damage checkpoint (GO:0031571)', 'response to endogenous stimulus (GO:0009719)', 'interferon-gamma-mediated signaling pathway (GO:0060333)', 'positive regulation of cellular metabolic process (GO:0031325)', 'mitotic G1/S transition checkpoint (GO:0044819)', 'signal transduction involved in mitotic DNA damage checkpoint (GO:1902402)', 'regulation of developmental process (GO:0050793)', 'regulation of cellular protein localization (GO:1903827)', 'regulation of response to stimulus (GO:0048583)', 'positive regulation of nitrogen compound metabolic process (GO:0051173)', 'activation of phospholipase C activity (GO:0007202)', 'aging (GO:0007568)', 'regulation of vasculature development (GO:1901342)', 'signal transduction involved in mitotic DNA integrity checkpoint (GO:1902403)', 'regulation of phospholipase activity (GO:0010517)', 'response to growth factor (GO:0070848)', 'cellular response to leukemia inhibitory factor (GO:1990830)', 'positive regulation of cellular process (GO:0048522)', 'DNA damage response, signal transduction by p53 class mediator (GO:0030330)', 'response to hypoxia (GO:0001666)', 'regulation of phosphorus metabolic process (GO:0051174)', 'positive regulation of biological process (GO:0048518)', 'cellular chemical homeostasis (GO:0055082)', 'multicellular organism development (GO:0007275)', 'cell differentiation (GO:0030154)', 'regulation of signal transduction by p53 class mediator (GO:1901796)', 'positive regulation of cellular protein metabolic process (GO:0032270)', 'positive regulation of protein metabolic process (GO:0051247)', 'positive regulation of metabolic process (GO:0009893)', 'positive regulation of response to stimulus (GO:0048584)', 'myeloid cell differentiation (GO:0030099)', 'positive regulation of cell communication (GO:0010647)', 'regulation of cell proliferation (GO:0042127)', 'chemical homeostasis (GO:0048878)'}
tibetan_dog,tibetan_pig; 2
{'Wnt signaling pathway, calcium modulating pathway (GO:0007223)', 'cellular response to prostaglandin E stimulus (GO:0071380)', 'mitotic G1 DNA damage checkpoint (GO:0031571)', 'positive regulation of stress fiber assembly (GO:0051496)', 'response to prostaglandin E (GO:0034695)', 'intracellular signal transduction involved in G1 DNA damage checkpoint (GO:1902400)', 'regulation of receptor recycling (GO:0001919)', 'response to prostaglandin (GO:0034694)', 'signal transduction involved in mitotic DNA damage checkpoint (GO:1902402)', 'mitotic G1/S transition checkpoint (GO:0044819)', 'cellular response to prostaglandin stimulus (GO:0071379)', 'response to monoamine (GO:0071867)', 'signal transduction involved in mitotic DNA integrity checkpoint (GO:1902403)', 'calcium ion transmembrane import into cytosol (GO:0097553)', 'DNA damage response, signal transduction by p53 class mediator resulting in cell cycle arrest (GO:0006977)', 'signal transduction involved in mitotic G1 DNA damage checkpoint (GO:0072431)', 'cellular response to fatty acid (GO:0071398)', 'cellular response to monoamine stimulus (GO:0071868)', 'cellular response to catecholamine stimulus (GO:0071870)', 'positive regulation of actin filament bundle assembly (GO:0032233)', 'response to catecholamine (GO:0071869)', 'calcium ion transport into cytosol (GO:0060402)', 'response to chemical (GO:0042221)', 'signal transduction involved in mitotic cell cycle checkpoint (GO:0072413)', 'cellular process (GO:0009987)', 'cellular response to chemical stimulus (GO:0070887)', 'dopamine receptor signaling pathway (GO:0007212)', 'adenylate cyclase-activating dopamine receptor signaling pathway (GO:0007191)', 'cell communication (GO:0007154)'}
tibetan_dog,andean_human; 2
{'response to organic cyclic compound (GO:0014070)', 'cellular response to prostaglandin E stimulus (GO:0071380)', 'response to diuretic (GO:0036270)', 'positive regulation of nucleobase-containing compound metabolic process (GO:0045935)', 'regulation of transcription by RNA polymerase II (GO:0006357)', 'surfactant homeostasis (GO:0043129)', 'ion homeostasis (GO:0050801)', 'response to endogenous stimulus (GO:0009719)', 'pyruvate biosynthetic process (GO:0042866)', 'response to prostaglandin E (GO:0034695)', 'regulation of vascular permeability (GO:0043114)', 'regulation of transcription from RNA polymerase II promoter in response to hypoxia (GO:0061418)', 'response to caffeine (GO:0031000)', 'response to drug (GO:0042493)', 'response to prostaglandin (GO:0034694)', 'cellular response to stress (GO:0033554)', 'cellular response to oxygen-containing compound (GO:1901701)', 'hexose catabolic process (GO:0019320)', 'embryo development ending in birth or egg hatching (GO:0009792)', 'axonal transport (GO:0098930)', 'response to oxygen levels (GO:0070482)', 'chordate embryonic development (GO:0043009)', 'positive regulation of RNA metabolic process (GO:0051254)', 'positive regulation of macromolecule biosynthetic process (GO:0010557)', 'response to nitric oxide (GO:0071731)', 'cellular response to inorganic substance (GO:0071241)', 'blood vessel morphogenesis (GO:0048514)', 'response to stress (GO:0006950)', 'positive regulation of blood vessel endothelial cell migration (GO:0043536)', 'cellular response to drug (GO:0035690)', 'cellular response to prostaglandin stimulus (GO:0071379)', 'retrograde axonal transport (GO:0008090)', 'positive regulation of transcription, DNA-templated (GO:0045893)', 'glycolytic process through glucose-6-phosphate (GO:0061620)', 'NADH metabolic process (GO:0006734)', 'organic cyclic compound biosynthetic process (GO:1901362)', 'cellular component organization (GO:0016043)', 'ADP metabolic process (GO:0046031)', 'response to wounding (GO:0009611)', 'histone phosphorylation (GO:0016572)', 'cellular homeostasis (GO:0019725)', 'ATP generation from ADP (GO:0006757)', 'positive regulation of nucleic acid-templated transcription (GO:1903508)', 'glucose catabolic process (GO:0006007)', 'response to hypoxia (GO:0001666)', 'positive regulation of RNA biosynthetic process (GO:1902680)', 'response to stimulus (GO:0050896)', 'blood vessel endothelial cell migration (GO:0043534)', 'cellular response to decreased oxygen levels (GO:0036294)', 'cellular response to hypoxia (GO:0071456)', 'glycolytic process (GO:0006096)', 'nucleoside diphosphate phosphorylation (GO:0006165)', 'homeostatic process (GO:0042592)', 'wound healing (GO:0042060)', 'cellular response to fatty acid (GO:0071398)', 'NAD biosynthetic process (GO:0009435)', 'response to bronchodilator (GO:0097366)', 'multicellular organism development (GO:0007275)', 'NADH regeneration (GO:0006735)', 'regulation of axon guidance (GO:1902667)', 'cellular chemical homeostasis (GO:0055082)', 'chemical homeostasis within a tissue (GO:0048875)', 'cellular nitrogen compound biosynthetic process (GO:0044271)', 'response to decreased oxygen levels (GO:0036293)', 'regulation of axon extension involved in axon guidance (GO:0048841)', 'glucose catabolic process to pyruvate (GO:0061718)', 'response to oxidative stress (GO:0006979)', 'in utero embryonic development (GO:0001701)', 'embryo development (GO:0009790)', 'cellular response to oxygen levels (GO:0071453)', 'canonical glycolysis (GO:0061621)', 'cellular process (GO:0009987)', 'cellular response to chemical stimulus (GO:0070887)', 'glycolytic process through fructose-6-phosphate (GO:0061615)', 'autonomic nervous system development (GO:0048483)', 'chemical homeostasis (GO:0048878)', 'cell communication (GO:0007154)'}
tibetan_dog,tibetan_yak; 2
{'response to decreased oxygen levels (GO:0036293)', 'response to nitric oxide (GO:0071731)', 'cellular response to nitric oxide (GO:0071732)', 'positive regulation of blood vessel endothelial cell migration (GO:0043536)', 'response to stress (GO:0006950)', 'response to hypoxia (GO:0001666)', 'developmental process (GO:0032502)', 'response to stimulus (GO:0050896)', 'cellular response to reactive nitrogen species (GO:1902170)', 'multicellular organism development (GO:0007275)', 'response to drug (GO:0042493)', 'response to bronchodilator (GO:0097366)', 'epidermal growth factor receptor signaling pathway (GO:0007173)', 'cellular response to stress (GO:0033554)', 'response to oxygen levels (GO:0070482)', 'anatomical structure development (GO:0048856)'}
tibetan_dog,tibetan_goat; 2
{'centriole replication (GO:0007099)', 'regulation of vascular permeability (GO:0043114)', 'intracellular signal transduction involved in G1 DNA damage checkpoint (GO:1902400)', 'response to drug (GO:0042493)', 'cellular response to oxygen-containing compound (GO:1901701)', 'response to oxygen levels (GO:0070482)', 'chordate embryonic development (GO:0043009)', 'movement of cell or subcellular component (GO:0006928)', 'cellular response to organic cyclic compound (GO:0071407)', 'response to nitric oxide (GO:0071731)', 'response to stress (GO:0006950)', 'regulation of transcription from RNA polymerase II promoter in response to oxidative stress (GO:0043619)', 'centrosome duplication (GO:0051298)', 'DNA damage response, signal transduction by p53 class mediator resulting in cell cycle arrest (GO:0006977)', 'regulation of DNA-dependent DNA replication initiation (GO:0030174)', 'chemical homeostasis within a tissue (GO:0048875)', 'cellular response to alkaloid (GO:0071312)', 'response to chemical (GO:0042221)', 'cellular response to oxidative stress (GO:0034599)', 'surfactant homeostasis (GO:0043129)', 'histone H3 deacetylation (GO:0070932)', 'response to nitrogen compound (GO:1901698)', 'cellular response to drug (GO:0035690)', 'positive regulation of DNA-dependent DNA replication initiation (GO:0032298)', 'cellular homeostasis (GO:0019725)', 'signal transduction involved in mitotic G1 DNA damage checkpoint (GO:0072431)', 'metal ion homeostasis (GO:0055065)', 'positive regulation of RNA biosynthetic process (GO:1902680)', 'response to stimulus (GO:0050896)', 'developmental process (GO:0032502)', 'norepinephrine metabolic process (GO:0042415)', 'homeostatic process (GO:0042592)', 'response to bronchodilator (GO:0097366)', 'response to decreased oxygen levels (GO:0036293)', 'anaphase-promoting complex-dependent catabolic process (GO:0031145)', 'in utero embryonic development (GO:0001701)', 'embryo development (GO:0009790)', 'positive regulation of DNA-dependent DNA replication (GO:2000105)', 'blood vessel remodeling (GO:0001974)', 'regulation of heart contraction (GO:0008016)', 'catecholamine metabolic process (GO:0006584)', 'response to organic cyclic compound (GO:0014070)', 'positive regulation of nucleobase-containing compound metabolic process (GO:0045935)', 'ion homeostasis (GO:0050801)', 'histone deacetylation (GO:0016575)', 'myoblast fate commitment (GO:0048625)', 'positive regulation of RNA metabolic process (GO:0051254)', 'blood vessel morphogenesis (GO:0048514)', 'positive regulation of blood vessel endothelial cell migration (GO:0043536)', 'positive regulation of nucleic acid-templated transcription (GO:1903508)', 'cellular response to decreased oxygen levels (GO:0036294)', 'cellular response to hypoxia (GO:0071456)', 'cellular response to endogenous stimulus (GO:0071495)', 'anatomical structure development (GO:0048856)', 'response to oxidative stress (GO:0006979)', 'protein deacetylation (GO:0006476)', 'cellular response to oxygen levels (GO:0071453)', 'signal transduction involved in mitotic cell cycle checkpoint (GO:0072413)', 'regulation of DNA-dependent DNA replication (GO:0090329)', 'cellular response to chemical stimulus (GO:0070887)', 'autonomic nervous system development (GO:0048483)', 'positive regulation of DNA replication (GO:0045740)', 'centriole assembly (GO:0098534)', 'mitotic G1 DNA damage checkpoint (GO:0031571)', 'regulation of transcription by RNA polymerase II (GO:0006357)', 'response to endogenous stimulus (GO:0009719)', 'regulation of transcription from RNA polymerase II promoter in response to hypoxia (GO:0061418)', 'mitotic G1/S transition checkpoint (GO:0044819)', 'signal transduction involved in mitotic DNA damage checkpoint (GO:1902402)', 'cellular response to stress (GO:0033554)', 'embryo development ending in birth or egg hatching (GO:0009792)', 'positive regulation of macromolecule biosynthetic process (GO:0010557)', 'cellular response to nitrogen compound (GO:1901699)', 'positive regulation of transcription, DNA-templated (GO:0045893)', 'signal transduction involved in mitotic DNA integrity checkpoint (GO:1902403)', 'cellular response to reactive nitrogen species (GO:1902170)', 'myoblast differentiation (GO:0045445)', 'histone phosphorylation (GO:0016572)', 'response to hypoxia (GO:0001666)', 'covalent chromatin modification (GO:0016569)', 'cellular chemical homeostasis (GO:0055082)', 'catechol-containing compound metabolic process (GO:0009712)', 'multicellular organism development (GO:0007275)', 'cellular response to nitric oxide (GO:0071732)', 'cellular process (GO:0009987)', 'histone modification (GO:0016570)', 'regulation of blood circulation (GO:1903522)', 'chemical homeostasis (GO:0048878)', 'cell communication (GO:0007154)'}
tibetan_horse,andean_horse; 2
{'mitochondrion organization (GO:0007005)', 'response to oxidative stress (GO:0006979)'}
tibetan_sheep,tibetan_pig; 2
{'glycerolipid metabolic process (GO:0046486)', 'glycerolipid biosynthetic process (GO:0045017)', 'glycerophospholipid metabolic process (GO:0006650)', 'phospholipid biosynthetic process (GO:0008654)', 'cellular lipid metabolic process (GO:0044255)', 'glycerophospholipid biosynthetic process (GO:0046474)', 'phospholipid metabolic process (GO:0006644)', 'phosphatidylinositol metabolic process (GO:0046488)', 'organophosphate biosynthetic process (GO:0090407)', 'lipid biosynthetic process (GO:0008610)', 'cell-cell signaling (GO:0007267)', 'organophosphate metabolic process (GO:0019637)', 'phosphatidylinositol-3-phosphate biosynthetic process (GO:0036092)'}
tibetan_sheep,andean_human; 2
{'tissue morphogenesis (GO:0048729)', 'regulation of cellular component movement (GO:0051270)', 'lung development (GO:0030324)', 'animal organ morphogenesis (GO:0009887)', 'regulation of cell migration (GO:0030334)', 'tube development (GO:0035295)', 'gland development (GO:0048732)', 'regulation of cell motility (GO:2000145)', 'mesenchymal-epithelial cell signaling (GO:0060638)', 'response to wounding (GO:0009611)', 'respiratory system development (GO:0060541)', 'morphogenesis of an epithelium (GO:0002009)', 'respiratory tube development (GO:0030323)', 'regulation of morphogenesis of a branching structure (GO:0060688)', 'secretion by cell (GO:0032940)', 'positive regulation of cell proliferation (GO:0008284)', 'morphogenesis of a branching structure (GO:0001763)', 'regulation of locomotion (GO:0040012)', 'morphogenesis of a branching epithelium (GO:0061138)', 'positive chemotaxis (GO:0050918)', 'regulation of animal organ morphogenesis (GO:2000027)', 'peptidyl-amino acid modification (GO:0018193)'}
tibetan_sheep,tibetan_yak; 2
{'regulation of epithelial cell proliferation (GO:0050678)', 'tissue morphogenesis (GO:0048729)', 'positive regulation of cell proliferation (GO:0008284)', 'regulation of cellular component movement (GO:0051270)', 'regulation of locomotion (GO:0040012)', 'animal organ morphogenesis (GO:0009887)', 'regulation of cell migration (GO:0030334)', 'regulation of cell motility (GO:2000145)', 'positive regulation of epithelial cell proliferation (GO:0050679)'}
tibetan_sheep,tibetan_goat; 2
{'positive regulation of cellular component movement (GO:0051272)', 'regulation of protein kinase B signaling (GO:0051896)', 'lipid modification (GO:0030258)', 'positive regulation of locomotion (GO:0040017)', 'peptidyl-tyrosine modification (GO:0018212)', 'positive regulation of protein phosphorylation (GO:0001934)', 'phospholipid metabolic process (GO:0006644)', 'fibroblast growth factor receptor signaling pathway (GO:0008543)', 'regulation of epithelial cell migration (GO:0010632)', 'positive regulation of cell migration (GO:0030335)', 'MAPK cascade (GO:0000165)', 'regulation of cellular component movement (GO:0051270)', 'transmembrane receptor protein tyrosine kinase signaling pathway (GO:0007169)', 'protein phosphorylation (GO:0006468)', 'regulation of cell migration (GO:0030334)', 'regulation of signaling receptor activity (GO:0010469)', 'positive regulation of peptidyl-tyrosine phosphorylation (GO:0050731)', 'cellular response to growth factor stimulus (GO:0071363)', 'glycerophospholipid metabolic process (GO:0006650)', 'peptidyl-tyrosine phosphorylation (GO:0018108)', 'cellular lipid metabolic process (GO:0044255)', 'tube development (GO:0035295)', 'phosphatidylinositol metabolic process (GO:0046488)', 'response to growth factor (GO:0070848)', 'organophosphate metabolic process (GO:0019637)', 'regulation of cell motility (GO:2000145)', 'regulation of anatomical structure morphogenesis (GO:0022603)', 'glycerolipid metabolic process (GO:0046486)', 'positive regulation of cell proliferation (GO:0008284)', 'enzyme linked receptor protein signaling pathway (GO:0007167)', 'lipid phosphorylation (GO:0046834)', 'regulation of locomotion (GO:0040012)', 'phosphatidylinositol-3-phosphate biosynthetic process (GO:0036092)', 'regulation of peptidyl-tyrosine phosphorylation (GO:0050730)', 'cell proliferation (GO:0008283)', 'positive regulation of cell division (GO:0051781)', 'positive regulation of protein kinase B signaling (GO:0051897)', 'positive regulation of phosphorylation (GO:0042327)', 'signal transduction by protein phosphorylation (GO:0023014)', 'phosphatidylinositol phosphorylation (GO:0046854)', 'positive regulation of cell motility (GO:2000147)', 'peptidyl-amino acid modification (GO:0018193)'}
andean_horse,tibetan_pig; 2
{'second-messenger-mediated signaling (GO:0019932)', 'response to chemical (GO:0042221)', 'trans-synaptic signaling (GO:0099537)', 'synaptic signaling (GO:0099536)'}
andean_horse,andean_human; 2
{'regulation of macromolecule biosynthetic process (GO:0010556)', 'reproductive structure development (GO:0048608)', 'regulation of transcription by RNA polymerase II (GO:0006357)', 'surfactant homeostasis (GO:0043129)', 'blood vessel development (GO:0001568)', 'regulation of DNA-templated transcription in response to stress (GO:0043620)', 'regulation of gene expression (GO:0010468)', 'regulation of transcription from RNA polymerase II promoter in response to hypoxia (GO:0061418)', 'lung development (GO:0030324)', 'response to oxygen levels (GO:0070482)', 'angiogenesis (GO:0001525)', 'regulation of cellular macromolecule biosynthetic process (GO:2000112)', 'blood vessel morphogenesis (GO:0048514)', 'regulation of RNA metabolic process (GO:0051252)', 'regulation of biosynthetic process (GO:0009889)', 'regulation of nucleobase-containing compound metabolic process (GO:0019219)', 'cardiovascular system development (GO:0072358)', 'system development (GO:0048731)', 'cellular developmental process (GO:0048869)', 'response to hypoxia (GO:0001666)', 'respiratory system development (GO:0060541)', 'anatomical structure morphogenesis (GO:0009653)', 'respiratory tube development (GO:0030323)', 'regulation of nucleic acid-templated transcription (GO:1903506)', 'reproductive system development (GO:0061458)', 'cellular response to hypoxia (GO:0071456)', 'cellular response to decreased oxygen levels (GO:0036294)', 'placenta development (GO:0001890)', 'regulation of RNA biosynthetic process (GO:2001141)', 'cell development (GO:0048468)', 'regulation of transcription, DNA-templated (GO:0006355)', 'regulation of cellular biosynthetic process (GO:0031326)', 'second-messenger-mediated signaling (GO:0019932)', 'embryonic placenta development (GO:0001892)', 'cell differentiation (GO:0030154)', 'chemical homeostasis within a tissue (GO:0048875)', 'anatomical structure homeostasis (GO:0060249)', 'response to decreased oxygen levels (GO:0036293)', 'response to oxidative stress (GO:0006979)', 'regulation of transcription from RNA polymerase II promoter in response to stress (GO:0043618)', 'in utero embryonic development (GO:0001701)', 'cellular response to oxygen levels (GO:0071453)', 'vasculature development (GO:0001944)', 'muscle structure development (GO:0061061)', 'post-translational protein modification (GO:0043687)', 'multicellular organismal homeostasis (GO:0048871)', 'embryonic organ development (GO:0048568)', 'axon development (GO:0061564)'}
andean_horse,tibetan_goat; 2
{'catecholamine metabolic process (GO:0006584)', 'iron ion homeostasis (GO:0055072)', 'regulation of macromolecule biosynthetic process (GO:0010556)', 'reproductive structure development (GO:0048608)', 'regulation of transcription by RNA polymerase II (GO:0006357)', 'surfactant homeostasis (GO:0043129)', 'blood vessel development (GO:0001568)', 'regulation of DNA-templated transcription in response to stress (GO:0043620)', 'myoblast fate commitment (GO:0048625)', 'regulation of gene expression (GO:0010468)', 'regulation of transcription from RNA polymerase II promoter in response to hypoxia (GO:0061418)', 'response to oxygen levels (GO:0070482)', 'angiogenesis (GO:0001525)', 'regulation of cellular macromolecule biosynthetic process (GO:2000112)', 'heterophilic cell-cell adhesion via plasma membrane cell adhesion molecules (GO:0007157)', 'blood vessel morphogenesis (GO:0048514)', 'regulation of RNA metabolic process (GO:0051252)', 'erythrocyte homeostasis (GO:0034101)', 'regulation of biosynthetic process (GO:0009889)', 'regulation of nucleobase-containing compound metabolic process (GO:0019219)', 'regulation of transcription from RNA polymerase II promoter in response to oxidative stress (GO:0043619)', 'cardiovascular system development (GO:0072358)', 'system development (GO:0048731)', 'myoblast differentiation (GO:0045445)', 'cellular developmental process (GO:0048869)', 'cell-cell adhesion (GO:0098609)', 'response to hypoxia (GO:0001666)', 'anatomical structure morphogenesis (GO:0009653)', 'reproductive system development (GO:0061458)', 'regulation of nucleic acid-templated transcription (GO:1903506)', 'cell development (GO:0048468)', 'erythrocyte differentiation (GO:0030218)', 'cellular response to hypoxia (GO:0071456)', 'cellular response to decreased oxygen levels (GO:0036294)', 'regulation of RNA biosynthetic process (GO:2001141)', 'regulation of heart rate (GO:0002027)', 'regulation of transcription, DNA-templated (GO:0006355)', 'norepinephrine metabolic process (GO:0042415)', 'regulation of cellular biosynthetic process (GO:0031326)', 'catechol-containing compound metabolic process (GO:0009712)', 'embryonic placenta development (GO:0001892)', 'cell differentiation (GO:0030154)', 'regulation of blood circulation (GO:1903522)', 'chemical homeostasis within a tissue (GO:0048875)', 'response to decreased oxygen levels (GO:0036293)', 'response to chemical (GO:0042221)', 'response to oxidative stress (GO:0006979)', 'regulation of transcription from RNA polymerase II promoter in response to stress (GO:0043618)', 'in utero embryonic development (GO:0001701)', 'cellular response to oxygen levels (GO:0071453)', 'cellular response to oxidative stress (GO:0034599)', 'vasculature development (GO:0001944)', 'muscle structure development (GO:0061061)', 'protein metabolic process (GO:0019538)', 'post-translational protein modification (GO:0043687)', 'myeloid cell differentiation (GO:0030099)', 'phenol-containing compound metabolic process (GO:0018958)', 'embryonic organ development (GO:0048568)', 'blood vessel remodeling (GO:0001974)', 'regulation of heart contraction (GO:0008016)'}
tibetan_pig,andean_human; 2
{'cellular response to prostaglandin E stimulus (GO:0071380)', 'regulation of biological quality (GO:0065008)', 'response to prostaglandin E (GO:0034695)', 'response to oxygen-containing compound (GO:1901700)', 'cellular response to stimulus (GO:0051716)', 'response to prostaglandin (GO:0034694)', 'biological regulation (GO:0065007)', 'response to acid chemical (GO:0001101)', 'cellular response to prostaglandin stimulus (GO:0071379)', 'intracellular signal transduction (GO:0035556)', 'cellular response to ketone (GO:1901655)', 'regulation of blood pressure (GO:0008217)', 'response to toxic substance (GO:0009636)', 'icosanoid transport (GO:0071715)', 'fatty acid derivative transport (GO:1901571)', 'response to fatty acid (GO:0070542)', 'positive regulation of mitotic nuclear division (GO:0045840)', 'second-messenger-mediated signaling (GO:0019932)', 'blood circulation (GO:0008015)', 'cellular response to fatty acid (GO:0071398)', 'response to alcohol (GO:0097305)', 'icosanoid secretion (GO:0032309)', 'cellular process (GO:0009987)', 'cellular response to chemical stimulus (GO:0070887)', 'cellular response to alcohol (GO:0097306)', 'circulatory system process (GO:0003013)', 'cell communication (GO:0007154)'}
tibetan_pig,tibetan_yak; 2
{'cellular metabolic process (GO:0044237)', 'regulation of biological quality (GO:0065008)', 'metabolic process (GO:0008152)', 'nitrogen compound metabolic process (GO:0006807)', 'regulation of postsynapse organization (GO:0099175)', 'regulation of blood vessel endothelial cell migration (GO:0043535)', 'organic substance metabolic process (GO:0071704)', 'response to oxygen-containing compound (GO:1901700)', 'regulation of hormone levels (GO:0010817)', 'modulation of chemical synaptic transmission (GO:0050804)', 'regulation of trans-synaptic signaling (GO:0099177)', 'neurotransmitter metabolic process (GO:0042133)', 'cellular amide metabolic process (GO:0043603)', 'organonitrogen compound metabolic process (GO:1901564)', 'primary metabolic process (GO:0044238)', 'negative regulation of cytokine secretion (GO:0050710)'}
tibetan_pig,tibetan_goat; 2
{'negative regulation of blood vessel endothelial cell migration (GO:0043537)', 'regulation of biological quality (GO:0065008)', 'mitotic G1 DNA damage checkpoint (GO:0031571)', 'positive regulation of cell cycle arrest (GO:0071158)', 'phosphorus metabolic process (GO:0006793)', 'negative regulation of endothelial cell migration (GO:0010596)', 'phospholipid metabolic process (GO:0006644)', 'regulation of endothelial cell apoptotic process (GO:2000351)', 'response to oxygen-containing compound (GO:1901700)', 'peptide hormone processing (GO:0016486)', 'intracellular signal transduction involved in G1 DNA damage checkpoint (GO:1902400)', 'cellular response to stimulus (GO:0051716)', 'ephrin receptor signaling pathway (GO:0048013)', 'signal transduction involved in mitotic DNA damage checkpoint (GO:1902402)', 'organonitrogen compound metabolic process (GO:1901564)', 'mitotic G1/S transition checkpoint (GO:0044819)', 'biological regulation (GO:0065007)', 'response to acid chemical (GO:0001101)', 'metabolic process (GO:0008152)', 'nitrogen compound metabolic process (GO:0006807)', 'glycerophospholipid metabolic process (GO:0006650)', 'response to amine (GO:0014075)', 'regulation of vasoconstriction (GO:0019229)', 'cellular lipid metabolic process (GO:0044255)', 'regulation of systemic arterial blood pressure by hormone (GO:0001990)', 'phosphatidylinositol metabolic process (GO:0046488)', 'regulation of systemic arterial blood pressure by renin-angiotensin (GO:0003081)', 'signal transduction involved in mitotic DNA integrity checkpoint (GO:1902403)', 'intracellular signal transduction (GO:0035556)', 'signal transduction involved in DNA integrity checkpoint (GO:0072401)', 'negative regulation of epithelial cell migration (GO:0010633)', 'primary metabolic process (GO:0044238)', 'regulation of blood pressure (GO:0008217)', 'DNA damage response, signal transduction by p53 class mediator resulting in cell cycle arrest (GO:0006977)', 'organophosphate metabolic process (GO:0019637)', 'response to toxic substance (GO:0009636)', 'cellular metabolic process (GO:0044237)', 'glycerolipid metabolic process (GO:0046486)', 'lipid metabolic process (GO:0006629)', 'DNA damage response, signal transduction by p53 class mediator (GO:0030330)', 'signal transduction involved in mitotic G1 DNA damage checkpoint (GO:0072431)', 'signal transduction involved in cell cycle checkpoint (GO:0072395)', 'signal transduction involved in DNA damage checkpoint (GO:0072422)', 'blood circulation (GO:0008015)', 'response to alcohol (GO:0097305)', 'phosphate-containing compound metabolic process (GO:0006796)', 'regulation of systemic arterial blood pressure mediated by a chemical signal (GO:0003044)', 'phosphatidylinositol-3-phosphate biosynthetic process (GO:0036092)', 'response to chemical (GO:0042221)', 'peptide catabolic process (GO:0043171)', 'signal transduction involved in mitotic cell cycle checkpoint (GO:0072413)', 'regulation of epithelial cell apoptotic process (GO:1904035)', 'endocrine process (GO:0050886)', 'regulation of blood vessel endothelial cell migration (GO:0043535)', 'regulation of angiotensin levels in blood (GO:0002002)', 'cellular process (GO:0009987)', 'regulation of systemic arterial blood pressure by circulatory renin-angiotensin (GO:0001991)', 'G1 DNA damage checkpoint (GO:0044783)', 'cellular response to chemical stimulus (GO:0070887)', 'cellular response to alcohol (GO:0097306)', 'circulatory system process (GO:0003013)', 'angiotensin maturation (GO:0002003)', 'positive regulation of macroautophagy (GO:0016239)', 'cell communication (GO:0007154)'}
andean_human,tibetan_yak; 2
{'extracellular structure organization (GO:0043062)', 'regulation of biological quality (GO:0065008)', 'carboxylic acid biosynthetic process (GO:0046394)', 'tissue development (GO:0009888)', 'cardiac ventricle development (GO:0003231)', 'tissue morphogenesis (GO:0048729)', 'animal organ development (GO:0048513)', 'response to oxygen-containing compound (GO:1901700)', 'organic acid biosynthetic process (GO:0016053)', 'nitric oxide biosynthetic process (GO:0006809)', 'regulation of cellular component movement (GO:0051270)', 'atrial septum development (GO:0003283)', 'response to drug (GO:0042493)', 'regulation of cell migration (GO:0030334)', 'animal organ morphogenesis (GO:0009887)', 'cellular response to stress (GO:0033554)', 'alpha-amino acid metabolic process (GO:1901605)', 'response to oxygen levels (GO:0070482)', 'organic acid metabolic process (GO:0006082)', 'arginine metabolic process (GO:0006525)', 'response to nitric oxide (GO:0071731)', 'positive regulation of blood vessel endothelial cell migration (GO:0043536)', 'response to stress (GO:0006950)', 'oxoacid metabolic process (GO:0043436)', 'regulation of transport (GO:0051049)', 'cardiac chamber morphogenesis (GO:0003206)', 'regulation of establishment of protein localization (GO:0070201)', 'cellular protein metabolic process (GO:0044267)', 'cellular response to organic substance (GO:0071310)', 'positive regulation of developmental process (GO:0051094)', 'response to organic substance (GO:0010033)', 'regulation of cell adhesion (GO:0030155)', 'neurotransmitter biosynthetic process (GO:0042136)', 'cardiac septum development (GO:0003279)', 'system development (GO:0048731)', 'regulation of multicellular organismal process (GO:0051239)', 'regulation of cell motility (GO:2000145)', 'cardiac septum morphogenesis (GO:0060411)', 'positive regulation of cellular process (GO:0048522)', 'extracellular matrix organization (GO:0030198)', 'response to hypoxia (GO:0001666)', 'atrial septum morphogenesis (GO:0060413)', 'anatomical structure morphogenesis (GO:0009653)', 'response to stimulus (GO:0050896)', 'ventricular septum morphogenesis (GO:0060412)', 'positive regulation of biological process (GO:0048518)', 'regulation of peptide transport (GO:0090087)', 'regulation of localization (GO:0032879)', 'regulation of cell death (GO:0010941)', 'multicellular organism development (GO:0007275)', 'response to bronchodilator (GO:0097366)', 'positive regulation of cell proliferation (GO:0008284)', 'cardiac atrium development (GO:0003230)', 'regulation of protein transport (GO:0051223)', 'regulation of locomotion (GO:0040012)', 'mucosal immune response (GO:0002385)', 'organ or tissue specific immune response (GO:0002251)', 'response to decreased oxygen levels (GO:0036293)', 'urogenital system development (GO:0001655)', 'reactive oxygen species biosynthetic process (GO:1903409)', 'glutamine family amino acid catabolic process (GO:0009065)', 'cellular amino acid metabolic process (GO:0006520)', 'arginine catabolic process (GO:0006527)', 'regulation of protein localization (GO:0032880)', 'small molecule catabolic process (GO:0044282)', 'carboxylic acid metabolic process (GO:0019752)', 'reactive nitrogen species metabolic process (GO:2001057)', 'nitric oxide metabolic process (GO:0046209)', 'regulation of cell proliferation (GO:0042127)', 'cardiac atrium morphogenesis (GO:0003209)', 'ventricular septum development (GO:0003281)'}
andean_human,tibetan_goat; 2
{'developmental process involved in reproduction (GO:0003006)', 'endothelin receptor signaling pathway (GO:0086100)', 'regulation of macromolecule biosynthetic process (GO:0010556)', 'signal transduction (GO:0007165)', 'vascular smooth muscle contraction (GO:0014829)', 'regulation of vascular permeability (GO:0043114)', 'branching involved in blood vessel morphogenesis (GO:0001569)', 'response to drug (GO:0042493)', 'regulation of apoptotic process (GO:0042981)', 'cellular response to oxygen-containing compound (GO:1901701)', 'response to oxygen levels (GO:0070482)', 'chordate embryonic development (GO:0043009)', 'cellular response to extracellular stimulus (GO:0031668)', 'cell adhesion (GO:0007155)', 'response to nitric oxide (GO:0071731)', 'response to stress (GO:0006950)', 'regulation of RNA metabolic process (GO:0051252)', 'activation of adenylate cyclase activity (GO:0007190)', 'mammary gland alveolus development (GO:0060749)', 'cellular response to organic substance (GO:0071310)', 'regulation of cell growth (GO:0001558)', 'positive regulation of protein import (GO:1904591)', 'positive regulation of developmental process (GO:0051094)', 'regulation of biological process (GO:0050789)', 'regulation of molecular function (GO:0065009)', 'system development (GO:0048731)', 'intracellular signal transduction (GO:0035556)', 'glucose homeostasis (GO:0042593)', 'response to hormone (GO:0009725)', 'response to indole-3-methanol (GO:0071680)', 'cellular response to indole-3-methanol (GO:0071681)', 'regulation of macromolecule metabolic process (GO:0060255)', 'anatomical structure morphogenesis (GO:0009653)', 'regulation of nucleic acid-templated transcription (GO:1903506)', 'regulation of cellular process (GO:0050794)', 'positive regulation of cell proliferation (GO:0008284)', 'blood circulation (GO:0008015)', 'positive regulation of catalytic activity (GO:0043085)', 'chemical homeostasis within a tissue (GO:0048875)', 'regulation of catalytic activity (GO:0050790)', 'epithelium development (GO:0060429)', 'positive regulation of protein import into nucleus (GO:0042307)', 'positive regulation of organelle organization (GO:0010638)', 'regulation of transcription from RNA polymerase II promoter in response to stress (GO:0043618)', 'artery smooth muscle contraction (GO:0014824)', 'negative regulation of cell death (GO:0060548)', 'regulation of hydrolase activity (GO:0051336)', 'post-translational protein modification (GO:0043687)', 'positive regulation of protein serine/threonine kinase activity (GO:0071902)', 'cellular response to retinoic acid (GO:0071300)', 'negative regulation of blood vessel diameter (GO:0097756)', 'cellular response to alcohol (GO:0097306)', 'peptidyl-amino acid modification (GO:0018193)', 'anatomical structure formation involved in morphogenesis (GO:0048646)', 'response to antibiotic (GO:0046677)', 'mesenchyme development (GO:0060485)', 'multicellular organismal process (GO:0032501)', 'tissue development (GO:0009888)', 'surfactant homeostasis (GO:0043129)', 'cellular response to stimulus (GO:0051716)', 'regulation of cell migration (GO:0030334)', 'cellular macromolecule metabolic process (GO:0044260)', 'negative regulation of insulin receptor signaling pathway (GO:0046627)', 'cellular protein metabolic process (GO:0044267)', 'regulation of transport (GO:0051049)', 'regulation of biosynthetic process (GO:0009889)', 'cellular response to drug (GO:0035690)', 'regulation of nucleobase-containing compound metabolic process (GO:0019219)', 'cardiovascular system development (GO:0072358)', 'cellular response to external stimulus (GO:0071496)', 'smooth muscle contraction (GO:0006939)', 'macromolecule modification (GO:0043412)', 'regulation of multicellular organismal process (GO:0051239)', 'negative regulation of apoptotic process (GO:0043066)', 'embryonic hemopoiesis (GO:0035162)', 'cellular homeostasis (GO:0019725)', 'circulatory system development (GO:0072359)', 'respiratory gaseous exchange (GO:0007585)', 'regulation of primary metabolic process (GO:0080090)', 'positive regulation of molecular function (GO:0044093)', 'biological adhesion (GO:0022610)', 'reproductive system development (GO:0061458)', 'positive regulation of RNA biosynthetic process (GO:1902680)', 'response to stimulus (GO:0050896)', 'response to antineoplastic agent (GO:0097327)', 'homeostatic process (GO:0042592)', 'anion homeostasis (GO:0055081)', 'regulation of localization (GO:0032879)', 'protein modification process (GO:0036211)', 'regulation of cell death (GO:0010941)', 'response to bronchodilator (GO:0097366)', 'response to alcohol (GO:0097305)', 'regulation of nitrogen compound metabolic process (GO:0051171)', 'reproductive process (GO:0022414)', 'cellular protein modification process (GO:0006464)', 'regulation of cellular metabolic process (GO:0031323)', 'response to decreased oxygen levels (GO:0036293)', 'cellular response to nutrient levels (GO:0031669)', 'in utero embryonic development (GO:0001701)', 'embryo development (GO:0009790)', 'vasculature development (GO:0001944)', 'tube morphogenesis (GO:0035239)', 'tonic smooth muscle contraction (GO:0014820)', 'cellular response to lipid (GO:0071396)', 'regulation of programmed cell death (GO:0043067)', 'enteric nervous system development (GO:0048484)', 'positive regulation of cellular biosynthetic process (GO:0031328)', 'positive regulation of macromolecule metabolic process (GO:0010604)', 'response to organic cyclic compound (GO:0014070)', 'negative regulation of programmed cell death (GO:0043069)', 'reproductive structure development (GO:0048608)', 'positive regulation of nucleobase-containing compound metabolic process (GO:0045935)', 'response to reactive oxygen species (GO:0000302)', 'positive regulation of stem cell proliferation (GO:2000648)', 'ion homeostasis (GO:0050801)', 'regulation of DNA-templated transcription in response to stress (GO:0043620)', 'blood vessel development (GO:0001568)', 'positive regulation of biosynthetic process (GO:0009891)', 'regulation of DNA metabolic process (GO:0051052)', 'response to oxygen-containing compound (GO:1901700)', 'regulation of gene expression (GO:0010468)', 'regulation of cellular component movement (GO:0051270)', 'positive regulation of RNA metabolic process (GO:0051254)', 'positive regulation of phospholipase C activity (GO:0010863)', 'angiogenesis (GO:0001525)', 'regulation of cellular macromolecule biosynthetic process (GO:2000112)', 'blood vessel morphogenesis (GO:0048514)', 'positive regulation of blood vessel endothelial cell migration (GO:0043536)', 'response to inorganic substance (GO:0010035)', 'response to organic substance (GO:0010033)', 'regulation of cell adhesion (GO:0030155)', 'tube development (GO:0035295)', 'positive regulation of hydrolase activity (GO:0051345)', 'superoxide metabolic process (GO:0006801)', 'regulation of phospholipase C activity (GO:1900274)', 'regulation of blood pressure (GO:0008217)', 'cellular developmental process (GO:0048869)', 'positive regulation of cell-matrix adhesion (GO:0001954)', 'response to toxic substance (GO:0009636)', 'regulation of cell motility (GO:2000145)', 'response to lipid (GO:0033993)', 'positive regulation of transcription by RNA polymerase II (GO:0045944)', 'regulation of metabolic process (GO:0019222)', 'positive regulation of nucleic acid-templated transcription (GO:1903508)', 'fatty acid homeostasis (GO:0055089)', 'cell surface receptor signaling pathway (GO:0007166)', 'cellular response to decreased oxygen levels (GO:0036294)', 'cellular response to hypoxia (GO:0071456)', 'regulation of RNA biosynthetic process (GO:2001141)', 'regulation of transcription, DNA-templated (GO:0006355)', 'positive regulation of gene expression (GO:0010628)', 'lactation (GO:0007595)', 'negative regulation of TOR signaling (GO:0032007)', 'regulation of angiogenesis (GO:0045765)', 'carbohydrate homeostasis (GO:0033500)', 'response to oxidative stress (GO:0006979)', 'cellular response to oxygen levels (GO:0071453)', 'regulation of cell communication (GO:0010646)', 'vasoconstriction (GO:0042310)', 'cellular response to chemical stimulus (GO:0070887)', 'autonomic nervous system development (GO:0048483)', 'embryonic organ development (GO:0048568)', 'regulation of signaling (GO:0023051)', 'regulation of multicellular organismal development (GO:2000026)', 'regulation of biological quality (GO:0065008)', 'regulation of transcription by RNA polymerase II (GO:0006357)', 'negative regulation of lipid biosynthetic process (GO:0051055)', 'response to endogenous stimulus (GO:0009719)', 'animal organ development (GO:0048513)', 'regulation of transcription from RNA polymerase II promoter in response to hypoxia (GO:0061418)', 'positive regulation of cellular metabolic process (GO:0031325)', 'cellular response to stress (GO:0033554)', 'negative regulation of cellular response to insulin stimulus (GO:1900077)', 'embryo development ending in birth or egg hatching (GO:0009792)', 'regulation of cellular protein localization (GO:1903827)', 'biological regulation (GO:0065007)', 'positive regulation of macromolecule biosynthetic process (GO:0010557)', 'negative regulation of cellular process (GO:0048523)', 'regulation of developmental process (GO:0050793)', 'macromolecule metabolic process (GO:0043170)', 'response to acid chemical (GO:0001101)', 'positive regulation of nitrogen compound metabolic process (GO:0051173)', 'activation of phospholipase C activity (GO:0007202)', 'ovarian follicle development (GO:0001541)', 'macrophage differentiation (GO:0030225)', 'response to abiotic stimulus (GO:0009628)', 'positive regulation of transcription, DNA-templated (GO:0045893)', 'reproduction (GO:0000003)', 'regulation of vasculature development (GO:1901342)', 'regulation of DNA-binding transcription factor activity (GO:0051090)', 'positive regulation of cellular process (GO:0048522)', 'histone phosphorylation (GO:0016572)', 'response to hypoxia (GO:0001666)', 'positive regulation of DNA-binding transcription factor activity (GO:0051091)', 'cell development (GO:0048468)', 'positive regulation of biological process (GO:0048518)', 'regulation of cellular biosynthetic process (GO:0031326)', 'cellular chemical homeostasis (GO:0055082)', 'signaling (GO:0023052)', 'multicellular organism development (GO:0007275)', 'embryonic placenta development (GO:0001892)', 'cell differentiation (GO:0030154)', 'regulation of locomotion (GO:0040012)', 'vascular process in circulatory system (GO:0003018)', 'positive regulation of metabolic process (GO:0009893)', 'muscle structure development (GO:0061061)', 'cellular process (GO:0009987)', 'mammary gland lobule development (GO:0061377)', 'regulation of cell proliferation (GO:0042127)', 'positive regulation of cell differentiation (GO:0045597)', 'circulatory system process (GO:0003013)', 'chemical homeostasis (GO:0048878)', 'regulation of intracellular protein transport (GO:0033157)', 'cell communication (GO:0007154)'}
tibetan_yak,tibetan_goat; 2
{'regulation of cellular senescence (GO:2000772)', 'regulation of biological quality (GO:0065008)', 'positive regulation of multicellular organismal process (GO:0051240)', 'tissue development (GO:0009888)', 'regulation of cell aging (GO:0090342)', 'regulation of cellular response to oxidative stress (GO:1900407)', 'animal organ development (GO:0048513)', 'interferon-gamma-mediated signaling pathway (GO:0060333)', 'response to oxygen-containing compound (GO:1901700)', 'regulation of response to oxidative stress (GO:1902882)', 'regulation of leukocyte apoptotic process (GO:2000106)', 'regulation of cellular component movement (GO:0051270)', 'response to drug (GO:0042493)', 'regulation of cell migration (GO:0030334)', 'negative regulation of leukocyte apoptotic process (GO:2000107)', 'cellular response to stress (GO:0033554)', 'organonitrogen compound metabolic process (GO:1901564)', 'cellular response to reactive oxygen species (GO:0034614)', 'response to oxygen levels (GO:0070482)', 'regulation of response to stimulus (GO:0048583)', 'cytokine-mediated signaling pathway (GO:0019221)', 'positive regulation of cellular senescence (GO:2000774)', 'response to cytokine (GO:0034097)', 'response to nitric oxide (GO:0071731)', 'metabolic process (GO:0008152)', 'positive regulation of blood vessel endothelial cell migration (GO:0043536)', 'response to stress (GO:0006950)', 'nitrogen compound metabolic process (GO:0006807)', 'regulation of transport (GO:0051049)', 'regulation of immune system process (GO:0002682)', 'cellular protein metabolic process (GO:0044267)', 'response to organic substance (GO:0010033)', 'cellular response to organic substance (GO:0071310)', 'positive regulation of developmental process (GO:0051094)', 'regulation of cell adhesion (GO:0030155)', 'regulation of reactive oxygen species biosynthetic process (GO:1903426)', 'system development (GO:0048731)', 'immune system process (GO:0002376)', 'cellular response to cytokine stimulus (GO:0071345)', 'cellular response to reactive nitrogen species (GO:1902170)', 'regulation of multicellular organismal process (GO:0051239)', 'primary metabolic process (GO:0044238)', 'regulation of cell motility (GO:2000145)', 'positive regulation of cellular process (GO:0048522)', 'cellular metabolic process (GO:0044237)', 'regulation of mast cell apoptotic process (GO:0033025)', 'response to hypoxia (GO:0001666)', 'anatomical structure morphogenesis (GO:0009653)', 'developmental process (GO:0032502)', 'response to stimulus (GO:0050896)', 'positive regulation of biological process (GO:0048518)', 'regulation of cofactor metabolic process (GO:0051193)', 'regulation of localization (GO:0032879)', 'regulation of cell death (GO:0010941)', 'regulation of hydrogen peroxide metabolic process (GO:0010310)', 'response to bronchodilator (GO:0097366)', 'positive regulation of leukocyte migration (GO:0002687)', 'multicellular organism development (GO:0007275)', 'positive regulation of cell proliferation (GO:0008284)', 'negative regulation of cellular response to transforming growth factor beta stimulus (GO:1903845)', 'regulation of locomotion (GO:0040012)', 'anatomical structure development (GO:0048856)', 'response to decreased oxygen levels (GO:0036293)', 'cellular response to nitric oxide (GO:0071732)', 'negative regulation of transforming growth factor beta receptor signaling pathway (GO:0030512)', 'positive regulation of response to stimulus (GO:0048584)', 'regulation of oxidative stress-induced cell death (GO:1903201)', 'regulation of reactive oxygen species metabolic process (GO:2000377)', 'regulation of blood vessel endothelial cell migration (GO:0043535)', 'cell adhesion mediated by integrin (GO:0033627)', 'protein metabolic process (GO:0019538)', 'positive regulation of cell aging (GO:0090343)', 'regulation of myeloid cell apoptotic process (GO:0033032)', 'regulation of cell proliferation (GO:0042127)'}
tibetan_cow,tibetan_dog,tibetan_goat; 3
{'positive regulation of nucleobase-containing compound metabolic process (GO:0045935)', 'regulation of transcription by RNA polymerase II (GO:0006357)', 'regulation of transcription from RNA polymerase II promoter in response to hypoxia (GO:0061418)', 'positive regulation of RNA metabolic process (GO:0051254)', 'cellular response to stress (GO:0033554)', 'response to oxygen levels (GO:0070482)', 'positive regulation of macromolecule biosynthetic process (GO:0010557)', 'response to nitric oxide (GO:0071731)', 'blood vessel morphogenesis (GO:0048514)', 'response to stress (GO:0006950)', 'positive regulation of transcription, DNA-templated (GO:0045893)', 'response to hypoxia (GO:0001666)', 'positive regulation of nucleic acid-templated transcription (GO:1903508)', 'positive regulation of RNA biosynthetic process (GO:1902680)', 'cellular response to decreased oxygen levels (GO:0036294)', 'cellular response to hypoxia (GO:0071456)', 'response to bronchodilator (GO:0097366)', 'response to decreased oxygen levels (GO:0036293)', 'response to chemical (GO:0042221)', 'response to oxidative stress (GO:0006979)', 'in utero embryonic development (GO:0001701)', 'cellular response to oxygen levels (GO:0071453)', 'cellular response to chemical stimulus (GO:0070887)'}
tibetan_dog,tibetan_sheep,andean_human; 3
{'response to wounding (GO:0009611)'}
tibetan_dog,andean_horse,tibetan_goat; 3
{'catecholamine metabolic process (GO:0006584)', 'regulation of transcription by RNA polymerase II (GO:0006357)', 'surfactant homeostasis (GO:0043129)', 'myoblast fate commitment (GO:0048625)', 'regulation of transcription from RNA polymerase II promoter in response to hypoxia (GO:0061418)', 'response to oxygen levels (GO:0070482)', 'blood vessel morphogenesis (GO:0048514)', 'regulation of transcription from RNA polymerase II promoter in response to oxidative stress (GO:0043619)', 'myoblast differentiation (GO:0045445)', 'response to hypoxia (GO:0001666)', 'cellular response to hypoxia (GO:0071456)', 'cellular response to decreased oxygen levels (GO:0036294)', 'norepinephrine metabolic process (GO:0042415)', 'catechol-containing compound metabolic process (GO:0009712)', 'chemical homeostasis within a tissue (GO:0048875)', 'response to decreased oxygen levels (GO:0036293)', 'response to chemical (GO:0042221)', 'response to oxidative stress (GO:0006979)', 'in utero embryonic development (GO:0001701)', 'cellular response to oxygen levels (GO:0071453)', 'cellular response to oxidative stress (GO:0034599)', 'regulation of blood circulation (GO:1903522)', 'blood vessel remodeling (GO:0001974)', 'regulation of heart contraction (GO:0008016)'}
ethiopian_human,tibetan_sheep,andean_horse; 3
{'respiratory system development (GO:0060541)', 'respiratory tube development (GO:0030323)', 'chemotaxis (GO:0006935)', 'taxis (GO:0042330)', 'lung development (GO:0030324)'}
ethiopian_human,tibetan_chicken,tibetan_human; 3
{'response to decreased oxygen levels (GO:0036293)', 'response to hypoxia (GO:0001666)', 'muscle structure development (GO:0061061)', 'divalent inorganic cation homeostasis (GO:0072507)', 'cellular divalent inorganic cation homeostasis (GO:0072503)', 'calcium ion homeostasis (GO:0055074)', 'cellular calcium ion homeostasis (GO:0006874)', 'response to oxygen levels (GO:0070482)'}
ethiopian_human,tibetan_chicken,tibetan_dog; 3
{'response to decreased oxygen levels (GO:0036293)', 'cellular response to organic cyclic compound (GO:0071407)', 'response to hypoxia (GO:0001666)', 'divalent inorganic cation homeostasis (GO:0072507)', 'cellular divalent inorganic cation homeostasis (GO:0072503)', 'calcium ion homeostasis (GO:0055074)', 'cellular calcium ion homeostasis (GO:0006874)', 'response to oxygen levels (GO:0070482)'}
ethiopian_human,tibetan_chicken,tibetan_horse; 3
{'response to xenobiotic stimulus (GO:0009410)'}
ethiopian_human,tibetan_chicken,tibetan_goat; 3
{'response to decreased oxygen levels (GO:0036293)', 'cellular response to organic cyclic compound (GO:0071407)', 'response to hypoxia (GO:0001666)', 'cellular response to growth factor stimulus (GO:0071363)', 'muscle structure development (GO:0061061)', 'response to oxygen levels (GO:0070482)'}
ethiopian_human,tibetan_human,tibetan_cow; 3
{'regulation of macromolecule biosynthetic process (GO:0010556)', 'anatomical structure formation involved in morphogenesis (GO:0048646)', 'positive regulation of nucleobase-containing compound metabolic process (GO:0045935)', 'regulation of transcription by RNA polymerase II (GO:0006357)', 'blood vessel development (GO:0001568)', 'positive regulation of biosynthetic process (GO:0009891)', 'regulation of gene expression (GO:0010468)', 'positive regulation of cellular metabolic process (GO:0031325)', 'positive regulation of RNA metabolic process (GO:0051254)', 'response to oxygen levels (GO:0070482)', 'positive regulation of macromolecule biosynthetic process (GO:0010557)', 'angiogenesis (GO:0001525)', 'regulation of cellular macromolecule biosynthetic process (GO:2000112)', 'blood vessel morphogenesis (GO:0048514)', 'response to stress (GO:0006950)', 'regulation of RNA metabolic process (GO:0051252)', 'regulation of biosynthetic process (GO:0009889)', 'regulation of nucleobase-containing compound metabolic process (GO:0019219)', 'response to abiotic stimulus (GO:0009628)', 'positive regulation of transcription, DNA-templated (GO:0045893)', 'system development (GO:0048731)', 'positive regulation of transcription by RNA polymerase II (GO:0045944)', 'response to hypoxia (GO:0001666)', 'positive regulation of nucleic acid-templated transcription (GO:1903508)', 'anatomical structure morphogenesis (GO:0009653)', 'positive regulation of RNA biosynthetic process (GO:1902680)', 'regulation of nucleic acid-templated transcription (GO:1903506)', 'regulation of RNA biosynthetic process (GO:2001141)', 'regulation of cellular biosynthetic process (GO:0031326)', 'regulation of transcription, DNA-templated (GO:0006355)', 'transcription by RNA polymerase II (GO:0006366)', 'positive regulation of gene expression (GO:0010628)', 'response to decreased oxygen levels (GO:0036293)', 'response to chemical (GO:0042221)', 'muscle structure development (GO:0061061)', 'vasculature development (GO:0001944)', 'cellular response to chemical stimulus (GO:0070887)', 'positive regulation of cellular biosynthetic process (GO:0031328)'}
ethiopian_human,tibetan_human,ethiopian_cow; 3
{'regulation of multicellular organismal development (GO:2000026)', 'regulation of biological quality (GO:0065008)', 'positive regulation of multicellular organismal process (GO:0051240)', 'positive regulation of nucleobase-containing compound metabolic process (GO:0045935)', 'multicellular organismal process (GO:0032501)', 'ion homeostasis (GO:0050801)', 'response to endogenous stimulus (GO:0009719)', 'positive regulation of cellular metabolic process (GO:0031325)', 'cellular response to stimulus (GO:0051716)', 'regulation of apoptotic process (GO:0042981)', 'regulation of developmental process (GO:0050793)', 'cellular ion homeostasis (GO:0006873)', 'response to oxygen levels (GO:0070482)', 'response to cytokine (GO:0034097)', 'response to organic substance (GO:0010033)', 'circadian rhythm (GO:0007623)', 'cellular cation homeostasis (GO:0030003)', 'cellular response to organic substance (GO:0071310)', 'system development (GO:0048731)', 'regulation of multicellular organismal process (GO:0051239)', 'cellular developmental process (GO:0048869)', 'regulation of anatomical structure morphogenesis (GO:0022603)', 'cellular homeostasis (GO:0019725)', 'regulation of metabolic process (GO:0019222)', 'response to hypoxia (GO:0001666)', 'metal ion homeostasis (GO:0055065)', 'regulation of macromolecule metabolic process (GO:0060255)', 'anatomical structure morphogenesis (GO:0009653)', 'regulation of primary metabolic process (GO:0080090)', 'negative regulation of muscle cell differentiation (GO:0051148)', 'negative regulation of striated muscle cell differentiation (GO:0051154)', 'developmental process (GO:0032502)', 'rhythmic process (GO:0048511)', 'positive regulation of biological process (GO:0048518)', 'homeostatic process (GO:0042592)', 'cellular chemical homeostasis (GO:0055082)', 'regulation of cell death (GO:0010941)', 'multicellular organism development (GO:0007275)', 'cell differentiation (GO:0030154)', 'regulation of nitrogen compound metabolic process (GO:0051171)', 'cellular response to endogenous stimulus (GO:0071495)', 'regulation of cellular metabolic process (GO:0031323)', 'cellular metal ion homeostasis (GO:0006875)', 'anatomical structure development (GO:0048856)', 'response to decreased oxygen levels (GO:0036293)', 'response to chemical (GO:0042221)', 'intracellular receptor signaling pathway (GO:0030522)', 'regulation of programmed cell death (GO:0043067)', 'cation homeostasis (GO:0055080)', 'cellular response to chemical stimulus (GO:0070887)', 'inorganic ion homeostasis (GO:0098771)', 'chemical homeostasis (GO:0048878)'}
ethiopian_human,tibetan_human,tibetan_dog; 3
{'response to organic cyclic compound (GO:0014070)', 'positive regulation of nucleobase-containing compound metabolic process (GO:0045935)', 'regulation of transcription by RNA polymerase II (GO:0006357)', 'ion homeostasis (GO:0050801)', 'response to endogenous stimulus (GO:0009719)', 'positive regulation of RNA metabolic process (GO:0051254)', 'calcium ion homeostasis (GO:0055074)', 'cellular calcium ion homeostasis (GO:0006874)', 'response to oxygen levels (GO:0070482)', 'cellular ion homeostasis (GO:0006873)', 'positive regulation of macromolecule biosynthetic process (GO:0010557)', 'blood vessel morphogenesis (GO:0048514)', 'response to stress (GO:0006950)', 'cellular divalent inorganic cation homeostasis (GO:0072503)', 'cellular cation homeostasis (GO:0030003)', 'positive regulation of transcription, DNA-templated (GO:0045893)', 'cellular homeostasis (GO:0019725)', 'response to hypoxia (GO:0001666)', 'metal ion homeostasis (GO:0055065)', 'positive regulation of nucleic acid-templated transcription (GO:1903508)', 'divalent inorganic cation homeostasis (GO:0072507)', 'positive regulation of RNA biosynthetic process (GO:1902680)', 'developmental process (GO:0032502)', 'response to stimulus (GO:0050896)', 'homeostatic process (GO:0042592)', 'cellular chemical homeostasis (GO:0055082)', 'multicellular organism development (GO:0007275)', 'cellular response to endogenous stimulus (GO:0071495)', 'anatomical structure development (GO:0048856)', 'response to decreased oxygen levels (GO:0036293)', 'response to chemical (GO:0042221)', 'embryo development (GO:0009790)', 'cation homeostasis (GO:0055080)', 'cellular response to chemical stimulus (GO:0070887)', 'autonomic nervous system development (GO:0048483)', 'inorganic ion homeostasis (GO:0098771)', 'chemical homeostasis (GO:0048878)'}
ethiopian_human,tibetan_human,tibetan_sheep; 3
{'animal organ morphogenesis (GO:0009887)', 'glycerolipid metabolic process (GO:0046486)', 'regulation of anatomical structure morphogenesis (GO:0022603)', 'tube development (GO:0035295)'}
ethiopian_human,tibetan_human,andean_horse; 3
{'regulation of macromolecule biosynthetic process (GO:0010556)', 'regulation of transcription by RNA polymerase II (GO:0006357)', 'blood vessel development (GO:0001568)', 'regulation of gene expression (GO:0010468)', 'response to oxygen levels (GO:0070482)', 'angiogenesis (GO:0001525)', 'regulation of cellular macromolecule biosynthetic process (GO:2000112)', 'blood vessel morphogenesis (GO:0048514)', 'regulation of RNA metabolic process (GO:0051252)', 'regulation of biosynthetic process (GO:0009889)', 'regulation of nucleobase-containing compound metabolic process (GO:0019219)', 'system development (GO:0048731)', 'cellular developmental process (GO:0048869)', 'response to hypoxia (GO:0001666)', 'anatomical structure morphogenesis (GO:0009653)', 'regulation of nucleic acid-templated transcription (GO:1903506)', 'regulation of RNA biosynthetic process (GO:2001141)', 'regulation of cellular biosynthetic process (GO:0031326)', 'regulation of transcription, DNA-templated (GO:0006355)', 'transcription by RNA polymerase II (GO:0006366)', 'cell differentiation (GO:0030154)', 'response to decreased oxygen levels (GO:0036293)', 'response to chemical (GO:0042221)', 'muscle structure development (GO:0061061)', 'vasculature development (GO:0001944)'}
ethiopian_human,tibetan_human,andean_human; 3
{'regulation of multicellular organismal development (GO:2000026)', 'response to organic cyclic compound (GO:0014070)', 'regulation of macromolecule biosynthetic process (GO:0010556)', 'anatomical structure formation involved in morphogenesis (GO:0048646)', 'tissue development (GO:0009888)', 'multicellular organismal process (GO:0032501)', 'positive regulation of nucleobase-containing compound metabolic process (GO:0045935)', 'regulation of biological quality (GO:0065008)', 'vascular smooth muscle contraction (GO:0014829)', 'blood vessel development (GO:0001568)', 'ion homeostasis (GO:0050801)', 'regulation of transcription by RNA polymerase II (GO:0006357)', 'response to endogenous stimulus (GO:0009719)', 'positive regulation of biosynthetic process (GO:0009891)', 'animal organ development (GO:0048513)', 'response to oxygen-containing compound (GO:1901700)', 'regulation of gene expression (GO:0010468)', 'positive regulation of cellular metabolic process (GO:0031325)', 'cellular response to stimulus (GO:0051716)', 'smooth muscle cell differentiation (GO:0051145)', 'regulation of apoptotic process (GO:0042981)', 'positive regulation of RNA metabolic process (GO:0051254)', 'animal organ morphogenesis (GO:0009887)', 'regulation of developmental process (GO:0050793)', 'response to oxygen levels (GO:0070482)', 'positive regulation of macromolecule biosynthetic process (GO:0010557)', 'angiogenesis (GO:0001525)', 'regulation of cellular macromolecule biosynthetic process (GO:2000112)', 'blood vessel morphogenesis (GO:0048514)', 'response to stress (GO:0006950)', 'regulation of RNA metabolic process (GO:0051252)', 'response to organic substance (GO:0010033)', 'regulation of biosynthetic process (GO:0009889)', 'cellular response to organic substance (GO:0071310)', 'regulation of nucleobase-containing compound metabolic process (GO:0019219)', 'response to abiotic stimulus (GO:0009628)', 'tube development (GO:0035295)', 'positive regulation of transcription, DNA-templated (GO:0045893)', 'system development (GO:0048731)', 'smooth muscle contraction (GO:0006939)', 'regulation of multicellular organismal process (GO:0051239)', 'negative regulation of apoptotic process (GO:0043066)', 'cellular developmental process (GO:0048869)', 'response to hormone (GO:0009725)', 'response to lipid (GO:0033993)', 'cellular homeostasis (GO:0019725)', 'positive regulation of transcription by RNA polymerase II (GO:0045944)', 'regulation of metabolic process (GO:0019222)', 'response to hypoxia (GO:0001666)', 'regulation of macromolecule metabolic process (GO:0060255)', 'anatomical structure morphogenesis (GO:0009653)', 'regulation of primary metabolic process (GO:0080090)', 'positive regulation of RNA biosynthetic process (GO:1902680)', 'regulation of nucleic acid-templated transcription (GO:1903506)', 'response to stimulus (GO:0050896)', 'positive regulation of nucleic acid-templated transcription (GO:1903508)', 'rhythmic process (GO:0048511)', 'homeostatic process (GO:0042592)', 'regulation of RNA biosynthetic process (GO:2001141)', 'positive regulation of biological process (GO:0048518)', 'regulation of cell death (GO:0010941)', 'regulation of transcription, DNA-templated (GO:0006355)', 'positive regulation of gene expression (GO:0010628)', 'regulation of cellular biosynthetic process (GO:0031326)', 'cellular chemical homeostasis (GO:0055082)', 'regulation of nitrogen compound metabolic process (GO:0051171)', 'multicellular organism development (GO:0007275)', 'cell differentiation (GO:0030154)', 'regulation of cellular metabolic process (GO:0031323)', 'response to decreased oxygen levels (GO:0036293)', 'muscle structure development (GO:0061061)', 'negative regulation of cell death (GO:0060548)', 'vasculature development (GO:0001944)', 'embryo development (GO:0009790)', 'chemical homeostasis (GO:0048878)', 'vasoconstriction (GO:0042310)', 'regulation of programmed cell death (GO:0043067)', 'cellular response to chemical stimulus (GO:0070887)', 'autonomic nervous system development (GO:0048483)', 'enteric nervous system development (GO:0048484)', 'positive regulation of cellular biosynthetic process (GO:0031328)', 'negative regulation of blood vessel diameter (GO:0097756)', 'endothelin receptor signaling pathway (GO:0086100)'}
ethiopian_human,tibetan_human,tibetan_yak; 3
{'regulation of biological quality (GO:0065008)', 'positive regulation of multicellular organismal process (GO:0051240)', 'regulation of response to external stimulus (GO:0032101)', 'tissue development (GO:0009888)', 'animal organ development (GO:0048513)', 'response to oxygen-containing compound (GO:1901700)', 'animal organ morphogenesis (GO:0009887)', 'response to oxygen levels (GO:0070482)', 'response to cytokine (GO:0034097)', 'response to stress (GO:0006950)', 'response to organic substance (GO:0010033)', 'cellular response to organic substance (GO:0071310)', 'system development (GO:0048731)', 'regulation of multicellular organismal process (GO:0051239)', 'response to hypoxia (GO:0001666)', 'anatomical structure morphogenesis (GO:0009653)', 'developmental process (GO:0032502)', 'response to stimulus (GO:0050896)', 'positive regulation of biological process (GO:0048518)', 'regulation of cell death (GO:0010941)', 'multicellular organism development (GO:0007275)', 'anatomical structure development (GO:0048856)', 'response to decreased oxygen levels (GO:0036293)'}
ethiopian_human,tibetan_human,tibetan_goat; 3
{'regulation of macromolecule biosynthetic process (GO:0010556)', 'regulation of anatomical structure size (GO:0090066)', 'vascular smooth muscle contraction (GO:0014829)', 'regulation of apoptotic process (GO:0042981)', 'response to oxygen levels (GO:0070482)', 'response to stress (GO:0006950)', 'regulation of RNA metabolic process (GO:0051252)', 'cellular response to organic substance (GO:0071310)', 'system development (GO:0048731)', 'response to hormone (GO:0009725)', 'regulation of macromolecule metabolic process (GO:0060255)', 'anatomical structure morphogenesis (GO:0009653)', 'regulation of nucleic acid-templated transcription (GO:1903506)', 'response to chemical (GO:0042221)', 'negative regulation of cell death (GO:0060548)', 'negative regulation of blood vessel diameter (GO:0097756)', 'chemical homeostasis (GO:0048878)', 'anatomical structure formation involved in morphogenesis (GO:0048646)', 'tissue development (GO:0009888)', 'multicellular organismal process (GO:0032501)', 'cellular response to stimulus (GO:0051716)', 'response to cytokine (GO:0034097)', 'regulation of biosynthetic process (GO:0009889)', 'regulation of nucleobase-containing compound metabolic process (GO:0019219)', 'smooth muscle contraction (GO:0006939)', 'regulation of multicellular organismal process (GO:0051239)', 'negative regulation of apoptotic process (GO:0043066)', 'cellular homeostasis (GO:0019725)', 'metal ion homeostasis (GO:0055065)', 'regulation of primary metabolic process (GO:0080090)', 'positive regulation of RNA biosynthetic process (GO:1902680)', 'developmental process (GO:0032502)', 'response to stimulus (GO:0050896)', 'homeostatic process (GO:0042592)', 'regulation of cell death (GO:0010941)', 'regulation of nitrogen compound metabolic process (GO:0051171)', 'regulation of system process (GO:0044057)', 'regulation of cellular metabolic process (GO:0031323)', 'response to decreased oxygen levels (GO:0036293)', 'vasculature development (GO:0001944)', 'embryo development (GO:0009790)', 'acylglycerol homeostasis (GO:0055090)', 'regulation of programmed cell death (GO:0043067)', 'enteric nervous system development (GO:0048484)', 'positive regulation of cellular biosynthetic process (GO:0031328)', 'response to organic cyclic compound (GO:0014070)', 'positive regulation of multicellular organismal process (GO:0051240)', 'positive regulation of nucleobase-containing compound metabolic process (GO:0045935)', 'blood vessel development (GO:0001568)', 'ion homeostasis (GO:0050801)', 'positive regulation of biosynthetic process (GO:0009891)', 'response to oxygen-containing compound (GO:1901700)', 'regulation of gene expression (GO:0010468)', 'positive regulation of RNA metabolic process (GO:0051254)', 'angiogenesis (GO:0001525)', 'regulation of cellular macromolecule biosynthetic process (GO:2000112)', 'blood vessel morphogenesis (GO:0048514)', 'response to organic substance (GO:0010033)', 'tube development (GO:0035295)', 'cellular developmental process (GO:0048869)', 'regulation of anatomical structure morphogenesis (GO:0022603)', 'glycerolipid metabolic process (GO:0046486)', 'response to lipid (GO:0033993)', 'positive regulation of transcription by RNA polymerase II (GO:0045944)', 'regulation of metabolic process (GO:0019222)', 'positive regulation of nucleic acid-templated transcription (GO:1903508)', 'regulation of RNA biosynthetic process (GO:2001141)', 'regulation of transcription, DNA-templated (GO:0006355)', 'positive regulation of gene expression (GO:0010628)', 'cellular response to endogenous stimulus (GO:0071495)', 'anatomical structure development (GO:0048856)', 'vasoconstriction (GO:0042310)', 'cellular response to chemical stimulus (GO:0070887)', 'autonomic nervous system development (GO:0048483)', 'regulation of multicellular organismal development (GO:2000026)', 'regulation of biological quality (GO:0065008)', 'regulation of transcription by RNA polymerase II (GO:0006357)', 'response to endogenous stimulus (GO:0009719)', 'animal organ development (GO:0048513)', 'regulation of lipid metabolic process (GO:0019216)', 'positive regulation of cellular metabolic process (GO:0031325)', 'regulation of developmental process (GO:0050793)', 'positive regulation of macromolecule biosynthetic process (GO:0010557)', 'response to abiotic stimulus (GO:0009628)', 'positive regulation of transcription, DNA-templated (GO:0045893)', 'response to hypoxia (GO:0001666)', 'positive regulation of biological process (GO:0048518)', 'regulation of cellular biosynthetic process (GO:0031326)', 'cellular chemical homeostasis (GO:0055082)', 'multicellular organism development (GO:0007275)', 'cell differentiation (GO:0030154)', 'triglyceride homeostasis (GO:0070328)', 'muscle structure development (GO:0061061)', 'endothelin receptor signaling pathway (GO:0086100)'}
ethiopian_human,tibetan_cow,tibetan_goat; 3
{'regulation of macromolecule biosynthetic process (GO:0010556)', 'anatomical structure formation involved in morphogenesis (GO:0048646)', 'positive regulation of nucleobase-containing compound metabolic process (GO:0045935)', 'regulation of transcription by RNA polymerase II (GO:0006357)', 'blood vessel development (GO:0001568)', 'positive regulation of biosynthetic process (GO:0009891)', 'regulation of gene expression (GO:0010468)', 'positive regulation of cellular metabolic process (GO:0031325)', 'positive regulation of RNA metabolic process (GO:0051254)', 'response to oxygen levels (GO:0070482)', 'positive regulation of macromolecule biosynthetic process (GO:0010557)', 'angiogenesis (GO:0001525)', 'positive regulation of nitrogen compound metabolic process (GO:0051173)', 'regulation of cellular macromolecule biosynthetic process (GO:2000112)', 'blood vessel morphogenesis (GO:0048514)', 'response to stress (GO:0006950)', 'regulation of RNA metabolic process (GO:0051252)', 'regulation of biosynthetic process (GO:0009889)', 'regulation of nucleobase-containing compound metabolic process (GO:0019219)', 'response to abiotic stimulus (GO:0009628)', 'positive regulation of transcription, DNA-templated (GO:0045893)', 'system development (GO:0048731)', 'positive regulation of transcription by RNA polymerase II (GO:0045944)', 'response to hypoxia (GO:0001666)', 'positive regulation of nucleic acid-templated transcription (GO:1903508)', 'anatomical structure morphogenesis (GO:0009653)', 'positive regulation of RNA biosynthetic process (GO:1902680)', 'regulation of nucleic acid-templated transcription (GO:1903506)', 'regulation of RNA biosynthetic process (GO:2001141)', 'regulation of cellular biosynthetic process (GO:0031326)', 'regulation of transcription, DNA-templated (GO:0006355)', 'positive regulation of gene expression (GO:0010628)', 'response to decreased oxygen levels (GO:0036293)', 'response to chemical (GO:0042221)', 'positive regulation of metabolic process (GO:0009893)', 'muscle structure development (GO:0061061)', 'vasculature development (GO:0001944)', 'cellular response to chemical stimulus (GO:0070887)', 'positive regulation of cellular biosynthetic process (GO:0031328)', 'positive regulation of macromolecule metabolic process (GO:0010604)'}
ethiopian_human,ethiopian_cow,tibetan_sheep; 3
{'cellular response to growth factor stimulus (GO:0071363)', 'regulation of animal organ morphogenesis (GO:2000027)', 'positive regulation of cell proliferation (GO:0008284)', 'enzyme linked receptor protein signaling pathway (GO:0007167)', 'regulation of anatomical structure morphogenesis (GO:0022603)'}
ethiopian_human,ethiopian_cow,andean_human; 3
{'regulation of multicellular organismal development (GO:2000026)', 'regulation of biological quality (GO:0065008)', 'positive regulation of nucleobase-containing compound metabolic process (GO:0045935)', 'multicellular organismal process (GO:0032501)', 'ion homeostasis (GO:0050801)', 'response to endogenous stimulus (GO:0009719)', 'positive regulation of cellular metabolic process (GO:0031325)', 'cellular response to stimulus (GO:0051716)', 'regulation of apoptotic process (GO:0042981)', 'regulation of developmental process (GO:0050793)', 'response to oxygen levels (GO:0070482)', 'positive regulation of nitrogen compound metabolic process (GO:0051173)', 'response to organic substance (GO:0010033)', 'cellular response to organic substance (GO:0071310)', 'regulation of cysteine-type endopeptidase activity (GO:2000116)', 'system development (GO:0048731)', 'regulation of multicellular organismal process (GO:0051239)', 'positive regulation of cellular process (GO:0048522)', 'cellular developmental process (GO:0048869)', 'cellular homeostasis (GO:0019725)', 'regulation of metabolic process (GO:0019222)', 'response to hypoxia (GO:0001666)', 'regulation of primary metabolic process (GO:0080090)', 'anatomical structure morphogenesis (GO:0009653)', 'rhythmic process (GO:0048511)', 'regulation of macromolecule metabolic process (GO:0060255)', 'cell surface receptor signaling pathway (GO:0007166)', 'positive regulation of biological process (GO:0048518)', 'homeostatic process (GO:0042592)', 'cellular chemical homeostasis (GO:0055082)', 'regulation of cell death (GO:0010941)', 'multicellular organism development (GO:0007275)', 'positive regulation of cell proliferation (GO:0008284)', 'cell differentiation (GO:0030154)', 'regulation of nitrogen compound metabolic process (GO:0051171)', 'regulation of cysteine-type endopeptidase activity involved in apoptotic process (GO:0043281)', 'regulation of cellular metabolic process (GO:0031323)', 'response to decreased oxygen levels (GO:0036293)', 'positive regulation of metabolic process (GO:0009893)', 'regulation of animal organ morphogenesis (GO:2000027)', 'regulation of programmed cell death (GO:0043067)', 'cellular response to chemical stimulus (GO:0070887)', 'chemical homeostasis (GO:0048878)', 'positive regulation of macromolecule metabolic process (GO:0010604)'}
ethiopian_human,ethiopian_cow,tibetan_yak; 3
{'regulation of biological quality (GO:0065008)', 'positive regulation of multicellular organismal process (GO:0051240)', 'response to oxygen levels (GO:0070482)', 'regulation of interleukin-1 beta production (GO:0032651)', 'response to cytokine (GO:0034097)', 'response to organic substance (GO:0010033)', 'cellular response to organic substance (GO:0071310)', 'cellular response to cytokine stimulus (GO:0071345)', 'system development (GO:0048731)', 'regulation of multicellular organismal process (GO:0051239)', 'positive regulation of cellular process (GO:0048522)', 'response to hypoxia (GO:0001666)', 'anatomical structure morphogenesis (GO:0009653)', 'developmental process (GO:0032502)', 'positive regulation of biological process (GO:0048518)', 'regulation of cell death (GO:0010941)', 'multicellular organism development (GO:0007275)', 'regulation of interleukin-1 secretion (GO:0050704)', 'positive regulation of cell proliferation (GO:0008284)', 'anatomical structure development (GO:0048856)', 'response to decreased oxygen levels (GO:0036293)', 'regulation of interleukin-1 beta secretion (GO:0050706)'}
ethiopian_human,ethiopian_cow,tibetan_goat; 3
{'regulation of multicellular organismal development (GO:2000026)', 'regulation of biological quality (GO:0065008)', 'positive regulation of multicellular organismal process (GO:0051240)', 'positive regulation of nucleobase-containing compound metabolic process (GO:0045935)', 'multicellular organismal process (GO:0032501)', 'ion homeostasis (GO:0050801)', 'response to endogenous stimulus (GO:0009719)', 'positive regulation of cellular metabolic process (GO:0031325)', 'cellular response to stimulus (GO:0051716)', 'regulation of apoptotic process (GO:0042981)', 'regulation of developmental process (GO:0050793)', 'response to oxygen levels (GO:0070482)', 'positive regulation of nitrogen compound metabolic process (GO:0051173)', 'response to cytokine (GO:0034097)', 'cellular response to growth factor stimulus (GO:0071363)', 'response to organic substance (GO:0010033)', 'cellular response to organic substance (GO:0071310)', 'cellular response to cytokine stimulus (GO:0071345)', 'system development (GO:0048731)', 'regulation of multicellular organismal process (GO:0051239)', 'cellular developmental process (GO:0048869)', 'regulation of anatomical structure morphogenesis (GO:0022603)', 'positive regulation of cellular process (GO:0048522)', 'cellular homeostasis (GO:0019725)', 'regulation of metabolic process (GO:0019222)', 'response to hypoxia (GO:0001666)', 'metal ion homeostasis (GO:0055065)', 'regulation of primary metabolic process (GO:0080090)', 'anatomical structure morphogenesis (GO:0009653)', 'regulation of macromolecule metabolic process (GO:0060255)', 'developmental process (GO:0032502)', 'cell surface receptor signaling pathway (GO:0007166)', 'positive regulation of biological process (GO:0048518)', 'homeostatic process (GO:0042592)', 'cellular chemical homeostasis (GO:0055082)', 'regulation of cell death (GO:0010941)', 'multicellular organism development (GO:0007275)', 'positive regulation of cell proliferation (GO:0008284)', 'enzyme linked receptor protein signaling pathway (GO:0007167)', 'cell differentiation (GO:0030154)', 'regulation of nitrogen compound metabolic process (GO:0051171)', 'cellular response to endogenous stimulus (GO:0071495)', 'positive regulation of protein metabolic process (GO:0051247)', 'regulation of cellular metabolic process (GO:0031323)', 'anatomical structure development (GO:0048856)', 'response to decreased oxygen levels (GO:0036293)', 'response to chemical (GO:0042221)', 'positive regulation of metabolic process (GO:0009893)', 'regulation of programmed cell death (GO:0043067)', 'positive regulation of cell communication (GO:0010647)', 'cellular response to chemical stimulus (GO:0070887)', 'positive regulation of signal transduction (GO:0009967)', 'circadian regulation of gene expression (GO:0032922)', 'chemical homeostasis (GO:0048878)', 'positive regulation of signaling (GO:0023056)', 'positive regulation of macromolecule metabolic process (GO:0010604)'}
ethiopian_human,tibetan_dog,tibetan_goat; 3
{'response to organic cyclic compound (GO:0014070)', 'positive regulation of nucleobase-containing compound metabolic process (GO:0045935)', 'regulation of transcription by RNA polymerase II (GO:0006357)', 'ion homeostasis (GO:0050801)', 'response to endogenous stimulus (GO:0009719)', 'positive regulation of RNA metabolic process (GO:0051254)', 'cellular response to oxygen-containing compound (GO:1901701)', 'response to oxygen levels (GO:0070482)', 'positive regulation of macromolecule biosynthetic process (GO:0010557)', 'cellular response to organic cyclic compound (GO:0071407)', 'blood vessel morphogenesis (GO:0048514)', 'response to stress (GO:0006950)', 'positive regulation of transcription, DNA-templated (GO:0045893)', 'cellular homeostasis (GO:0019725)', 'response to hypoxia (GO:0001666)', 'metal ion homeostasis (GO:0055065)', 'positive regulation of nucleic acid-templated transcription (GO:1903508)', 'positive regulation of RNA biosynthetic process (GO:1902680)', 'response to stimulus (GO:0050896)', 'developmental process (GO:0032502)', 'homeostatic process (GO:0042592)', 'cellular chemical homeostasis (GO:0055082)', 'multicellular organism development (GO:0007275)', 'cellular response to endogenous stimulus (GO:0071495)', 'anatomical structure development (GO:0048856)', 'response to decreased oxygen levels (GO:0036293)', 'response to chemical (GO:0042221)', 'embryo development (GO:0009790)', 'cellular response to chemical stimulus (GO:0070887)', 'autonomic nervous system development (GO:0048483)', 'chemical homeostasis (GO:0048878)', 'cell communication (GO:0007154)'}
ethiopian_human,tibetan_sheep,andean_human; 3
{'mesenchymal-epithelial cell signaling (GO:0060638)', 'animal organ morphogenesis (GO:0009887)', 'positive chemotaxis (GO:0050918)', 'respiratory system development (GO:0060541)', 'respiratory tube development (GO:0030323)', 'regulation of animal organ morphogenesis (GO:2000027)', 'tube development (GO:0035295)', 'regulation of morphogenesis of a branching structure (GO:0060688)', 'positive regulation of cell proliferation (GO:0008284)', 'gland development (GO:0048732)', 'lung development (GO:0030324)'}
ethiopian_human,tibetan_sheep,tibetan_goat; 3
{'glycerolipid metabolic process (GO:0046486)', 'cellular response to growth factor stimulus (GO:0071363)', 'cell proliferation (GO:0008283)', 'tube development (GO:0035295)', 'positive regulation of cell migration (GO:0030335)', 'positive regulation of cell proliferation (GO:0008284)', 'positive regulation of phosphorylation (GO:0042327)', 'transmembrane receptor protein tyrosine kinase signaling pathway (GO:0007169)', 'enzyme linked receptor protein signaling pathway (GO:0007167)', 'positive regulation of cell motility (GO:2000147)', 'regulation of anatomical structure morphogenesis (GO:0022603)'}
ethiopian_human,andean_horse,andean_human; 3
{'regulation of macromolecule biosynthetic process (GO:0010556)', 'regulation of transcription by RNA polymerase II (GO:0006357)', 'blood vessel development (GO:0001568)', 'regulation of gene expression (GO:0010468)', 'lung development (GO:0030324)', 'response to oxygen levels (GO:0070482)', 'angiogenesis (GO:0001525)', 'regulation of cellular macromolecule biosynthetic process (GO:2000112)', 'blood vessel morphogenesis (GO:0048514)', 'regulation of RNA metabolic process (GO:0051252)', 'regulation of biosynthetic process (GO:0009889)', 'regulation of nucleobase-containing compound metabolic process (GO:0019219)', 'system development (GO:0048731)', 'cellular developmental process (GO:0048869)', 'response to hypoxia (GO:0001666)', 'respiratory system development (GO:0060541)', 'anatomical structure morphogenesis (GO:0009653)', 'respiratory tube development (GO:0030323)', 'regulation of nucleic acid-templated transcription (GO:1903506)', 'regulation of RNA biosynthetic process (GO:2001141)', 'regulation of cellular biosynthetic process (GO:0031326)', 'regulation of transcription, DNA-templated (GO:0006355)', 'cell differentiation (GO:0030154)', 'response to decreased oxygen levels (GO:0036293)', 'muscle structure development (GO:0061061)', 'vasculature development (GO:0001944)'}
ethiopian_human,tibetan_pig,tibetan_goat; 3
{'glycerolipid metabolic process (GO:0046486)', 'response to chemical (GO:0042221)', 'regulation of biological quality (GO:0065008)', 'response to oxygen-containing compound (GO:1901700)', 'cellular response to chemical stimulus (GO:0070887)', 'cellular response to stimulus (GO:0051716)', 'cell communication (GO:0007154)'}
ethiopian_human,andean_human,tibetan_yak; 3
{'regulation of biological quality (GO:0065008)', 'tissue development (GO:0009888)', 'animal organ development (GO:0048513)', 'response to oxygen-containing compound (GO:1901700)', 'nitric oxide biosynthetic process (GO:0006809)', 'animal organ morphogenesis (GO:0009887)', 'response to oxygen levels (GO:0070482)', 'response to stress (GO:0006950)', 'response to organic substance (GO:0010033)', 'neurotransmitter biosynthetic process (GO:0042136)', 'cellular response to organic substance (GO:0071310)', 'system development (GO:0048731)', 'regulation of multicellular organismal process (GO:0051239)', 'positive regulation of cellular process (GO:0048522)', 'response to hypoxia (GO:0001666)', 'anatomical structure morphogenesis (GO:0009653)', 'response to stimulus (GO:0050896)', 'positive regulation of biological process (GO:0048518)', 'positive regulation of cell proliferation (GO:0008284)', 'regulation of cell death (GO:0010941)', 'multicellular organism development (GO:0007275)', 'response to decreased oxygen levels (GO:0036293)', 'reactive oxygen species biosynthetic process (GO:1903409)', 'reactive nitrogen species metabolic process (GO:2001057)', 'nitric oxide metabolic process (GO:0046209)'}
ethiopian_human,andean_human,tibetan_goat; 3
{'regulation of macromolecule biosynthetic process (GO:0010556)', 'signal transduction (GO:0007165)', 'vascular smooth muscle contraction (GO:0014829)', 'regulation of apoptotic process (GO:0042981)', 'cellular response to oxygen-containing compound (GO:1901701)', 'response to oxygen levels (GO:0070482)', 'response to stress (GO:0006950)', 'regulation of RNA metabolic process (GO:0051252)', 'cellular response to organic substance (GO:0071310)', 'system development (GO:0048731)', 'response to hormone (GO:0009725)', 'regulation of macromolecule metabolic process (GO:0060255)', 'anatomical structure morphogenesis (GO:0009653)', 'regulation of nucleic acid-templated transcription (GO:1903506)', 'positive regulation of cell proliferation (GO:0008284)', 'negative regulation of cell death (GO:0060548)', 'negative regulation of blood vessel diameter (GO:0097756)', 'chemical homeostasis (GO:0048878)', 'anatomical structure formation involved in morphogenesis (GO:0048646)', 'tissue development (GO:0009888)', 'multicellular organismal process (GO:0032501)', 'mesenchyme development (GO:0060485)', 'cellular response to stimulus (GO:0051716)', 'regulation of biosynthetic process (GO:0009889)', 'regulation of nucleobase-containing compound metabolic process (GO:0019219)', 'smooth muscle contraction (GO:0006939)', 'regulation of multicellular organismal process (GO:0051239)', 'negative regulation of apoptotic process (GO:0043066)', 'cellular homeostasis (GO:0019725)', 'regulation of primary metabolic process (GO:0080090)', 'positive regulation of RNA biosynthetic process (GO:1902680)', 'response to stimulus (GO:0050896)', 'homeostatic process (GO:0042592)', 'regulation of cell death (GO:0010941)', 'regulation of nitrogen compound metabolic process (GO:0051171)', 'regulation of cellular metabolic process (GO:0031323)', 'response to decreased oxygen levels (GO:0036293)', 'vasculature development (GO:0001944)', 'embryo development (GO:0009790)', 'cellular response to lipid (GO:0071396)', 'regulation of programmed cell death (GO:0043067)', 'enteric nervous system development (GO:0048484)', 'positive regulation of cellular biosynthetic process (GO:0031328)', 'positive regulation of macromolecule metabolic process (GO:0010604)', 'response to organic cyclic compound (GO:0014070)', 'negative regulation of programmed cell death (GO:0043069)', 'positive regulation of nucleobase-containing compound metabolic process (GO:0045935)', 'blood vessel development (GO:0001568)', 'ion homeostasis (GO:0050801)', 'positive regulation of biosynthetic process (GO:0009891)', 'response to oxygen-containing compound (GO:1901700)', 'regulation of gene expression (GO:0010468)', 'positive regulation of RNA metabolic process (GO:0051254)', 'angiogenesis (GO:0001525)', 'regulation of cellular macromolecule biosynthetic process (GO:2000112)', 'blood vessel morphogenesis (GO:0048514)', 'response to organic substance (GO:0010033)', 'tube development (GO:0035295)', 'cellular developmental process (GO:0048869)', 'response to lipid (GO:0033993)', 'positive regulation of transcription by RNA polymerase II (GO:0045944)', 'regulation of metabolic process (GO:0019222)', 'positive regulation of nucleic acid-templated transcription (GO:1903508)', 'cell surface receptor signaling pathway (GO:0007166)', 'regulation of RNA biosynthetic process (GO:2001141)', 'regulation of transcription, DNA-templated (GO:0006355)', 'positive regulation of gene expression (GO:0010628)', 'vasoconstriction (GO:0042310)', 'cellular response to chemical stimulus (GO:0070887)', 'autonomic nervous system development (GO:0048483)', 'regulation of multicellular organismal development (GO:2000026)', 'regulation of biological quality (GO:0065008)', 'regulation of transcription by RNA polymerase II (GO:0006357)', 'response to endogenous stimulus (GO:0009719)', 'animal organ development (GO:0048513)', 'positive regulation of cellular metabolic process (GO:0031325)', 'negative regulation of cellular process (GO:0048523)', 'regulation of developmental process (GO:0050793)', 'positive regulation of macromolecule biosynthetic process (GO:0010557)', 'positive regulation of nitrogen compound metabolic process (GO:0051173)', 'response to abiotic stimulus (GO:0009628)', 'positive regulation of transcription, DNA-templated (GO:0045893)', 'positive regulation of cellular process (GO:0048522)', 'response to hypoxia (GO:0001666)', 'positive regulation of biological process (GO:0048518)', 'regulation of cellular biosynthetic process (GO:0031326)', 'cellular chemical homeostasis (GO:0055082)', 'multicellular organism development (GO:0007275)', 'signaling (GO:0023052)', 'cell differentiation (GO:0030154)', 'positive regulation of metabolic process (GO:0009893)', 'muscle structure development (GO:0061061)', 'endothelin receptor signaling pathway (GO:0086100)', 'cell communication (GO:0007154)'}
ethiopian_human,tibetan_yak,tibetan_goat; 3
{'regulation of biological quality (GO:0065008)', 'positive regulation of multicellular organismal process (GO:0051240)', 'tissue development (GO:0009888)', 'animal organ development (GO:0048513)', 'response to oxygen-containing compound (GO:1901700)', 'response to oxygen levels (GO:0070482)', 'cytokine-mediated signaling pathway (GO:0019221)', 'response to cytokine (GO:0034097)', 'response to stress (GO:0006950)', 'response to organic substance (GO:0010033)', 'cellular response to organic substance (GO:0071310)', 'cellular response to cytokine stimulus (GO:0071345)', 'system development (GO:0048731)', 'regulation of multicellular organismal process (GO:0051239)', 'positive regulation of cellular process (GO:0048522)', 'response to hypoxia (GO:0001666)', 'anatomical structure morphogenesis (GO:0009653)', 'developmental process (GO:0032502)', 'response to stimulus (GO:0050896)', 'positive regulation of biological process (GO:0048518)', 'regulation of cell death (GO:0010941)', 'multicellular organism development (GO:0007275)', 'positive regulation of cell proliferation (GO:0008284)', 'anatomical structure development (GO:0048856)', 'response to decreased oxygen levels (GO:0036293)', 'regulation of oxidative stress-induced cell death (GO:1903201)'}
tibetan_chicken,tibetan_human,tibetan_dog; 3
{'response to decreased oxygen levels (GO:0036293)', 'response to hypoxia (GO:0001666)', 'divalent inorganic cation homeostasis (GO:0072507)', 'cellular divalent inorganic cation homeostasis (GO:0072503)', 'regulation of heart contraction (GO:0008016)', 'calcium ion homeostasis (GO:0055074)', 'regulation of blood circulation (GO:1903522)', 'cellular calcium ion homeostasis (GO:0006874)', 'response to oxygen levels (GO:0070482)', 'regulation of cardiac conduction (GO:1903779)'}
tibetan_chicken,tibetan_human,andean_human; 3
{'response to decreased oxygen levels (GO:0036293)', 'striated muscle tissue development (GO:0014706)', 'epithelial tube morphogenesis (GO:0060562)', 'response to hypoxia (GO:0001666)', 'response to inorganic substance (GO:0010035)', 'morphogenesis of an epithelium (GO:0002009)', 'muscle structure development (GO:0061061)', 'heart development (GO:0007507)', 'response to metal ion (GO:0010038)', 'muscle tissue development (GO:0060537)', 'blood circulation (GO:0008015)', 'circulatory system process (GO:0003013)', 'cardiac muscle tissue development (GO:0048738)', 'embryonic organ development (GO:0048568)', 'response to oxygen levels (GO:0070482)'}
tibetan_chicken,tibetan_human,tibetan_goat; 3
{'response to decreased oxygen levels (GO:0036293)', 'response to hypoxia (GO:0001666)', 'regulation of actin filament-based movement (GO:1903115)', 'response to inorganic substance (GO:0010035)', 'regulation of transmembrane transport (GO:0034762)', 'muscle structure development (GO:0061061)', 'regulation of cardiac muscle cell action potential (GO:0098901)', 'regulation of heart rate (GO:0002027)', 'regulation of cardiac muscle cell contraction (GO:0086004)', 'blood circulation (GO:0008015)', 'regulation of blood circulation (GO:1903522)', 'circulatory system process (GO:0003013)', 'embryonic organ development (GO:0048568)', 'regulation of action potential (GO:0098900)', 'response to oxygen levels (GO:0070482)', 'regulation of heart contraction (GO:0008016)'}
tibetan_chicken,tibetan_cow,andean_human; 3
{'response to decreased oxygen levels (GO:0036293)', 'striated muscle tissue development (GO:0014706)', 'response to hypoxia (GO:0001666)', 'response to inorganic substance (GO:0010035)', 'heart morphogenesis (GO:0003007)', 'cardiac ventricle development (GO:0003231)', 'cardiac chamber morphogenesis (GO:0003206)', 'muscle structure development (GO:0061061)', 'heart development (GO:0007507)', 'muscle tissue development (GO:0060537)', 'cardiac muscle tissue development (GO:0048738)', 'embryonic organ development (GO:0048568)', 'cardiac chamber development (GO:0003205)', 'response to oxygen levels (GO:0070482)'}
tibetan_chicken,ethiopian_cow,andean_human; 3
{'response to decreased oxygen levels (GO:0036293)', 'epithelial tube morphogenesis (GO:0060562)', 'response to hypoxia (GO:0001666)', 'cellular response to drug (GO:0035690)', 'response to oxygen levels (GO:0070482)'}
tibetan_chicken,ethiopian_cow,tibetan_goat; 3
{'response to decreased oxygen levels (GO:0036293)', 'response to hypoxia (GO:0001666)', 'cellular response to growth factor stimulus (GO:0071363)', 'cellular response to drug (GO:0035690)', 'response to growth factor (GO:0070848)', 'response to oxygen levels (GO:0070482)'}
tibetan_chicken,tibetan_dog,tibetan_pig; 3
{'response to catecholamine (GO:0071869)', 'calcium ion transport into cytosol (GO:0060402)', 'cellular response to monoamine stimulus (GO:0071868)', 'response to monoamine (GO:0071867)', 'calcium ion transmembrane import into cytosol (GO:0097553)', 'cellular response to catecholamine stimulus (GO:0071870)'}
tibetan_chicken,tibetan_dog,andean_human; 3
{'response to decreased oxygen levels (GO:0036293)', 'response to hypoxia (GO:0001666)', 'response to diuretic (GO:0036270)', 'cellular response to drug (GO:0035690)', 'response to caffeine (GO:0031000)', 'response to oxygen levels (GO:0070482)'}
tibetan_chicken,tibetan_dog,tibetan_goat; 3
{'response to decreased oxygen levels (GO:0036293)', 'cellular response to organic cyclic compound (GO:0071407)', 'response to hypoxia (GO:0001666)', 'cellular response to drug (GO:0035690)', 'regulation of heart contraction (GO:0008016)', 'regulation of blood circulation (GO:1903522)', 'response to oxygen levels (GO:0070482)', 'cellular response to alkaloid (GO:0071312)'}
tibetan_chicken,andean_horse,andean_human; 3
{'response to decreased oxygen levels (GO:0036293)', 'response to hypoxia (GO:0001666)', 'muscle structure development (GO:0061061)', 'second-messenger-mediated signaling (GO:0019932)', 'embryonic organ development (GO:0048568)', 'response to oxygen levels (GO:0070482)'}
tibetan_chicken,tibetan_pig,andean_human; 3
{'second-messenger-mediated signaling (GO:0019932)', 'blood circulation (GO:0008015)', 'circulatory system process (GO:0003013)'}
tibetan_chicken,andean_human,tibetan_goat; 3
{'response to decreased oxygen levels (GO:0036293)', 'response to hypoxia (GO:0001666)', 'response to inorganic substance (GO:0010035)', 'muscle structure development (GO:0061061)', 'cellular response to drug (GO:0035690)', 'embryonic organ development (GO:0048568)', 'blood circulation (GO:0008015)', 'circulatory system process (GO:0003013)', 'response to oxygen levels (GO:0070482)'}
tibetan_human,tibetan_cow,ethiopian_cow; 3
{'response to decreased oxygen levels (GO:0036293)', 'cellular transition metal ion homeostasis (GO:0046916)', 'iron ion homeostasis (GO:0055072)', 'response to chemical (GO:0042221)', 'response to hypoxia (GO:0001666)', 'positive regulation of nucleobase-containing compound metabolic process (GO:0045935)', 'regulation of neuron death (GO:1901214)', 'anatomical structure morphogenesis (GO:0009653)', 'regulation of synapse structure or activity (GO:0050803)', 'regulation of angiogenesis (GO:0045765)', 'cellular iron ion homeostasis (GO:0006879)', 'system development (GO:0048731)', 'transition metal ion homeostasis (GO:0055076)', 'cellular response to chemical stimulus (GO:0070887)', 'regulation of synapse organization (GO:0050807)', 'positive regulation of cellular metabolic process (GO:0031325)', 'regulation of vasculature development (GO:1901342)', 'response to oxygen levels (GO:0070482)'}
tibetan_human,tibetan_cow,andean_horse; 3
{'iron ion homeostasis (GO:0055072)', 'regulation of macromolecule biosynthetic process (GO:0010556)', 'reproductive structure development (GO:0048608)', 'regulation of transcription by RNA polymerase II (GO:0006357)', 'blood vessel development (GO:0001568)', 'regulation of DNA-templated transcription in response to stress (GO:0043620)', 'regulation of gene expression (GO:0010468)', 'regulation of transcription from RNA polymerase II promoter in response to hypoxia (GO:0061418)', 'response to oxygen levels (GO:0070482)', 'angiogenesis (GO:0001525)', 'regulation of cellular macromolecule biosynthetic process (GO:2000112)', 'blood vessel morphogenesis (GO:0048514)', 'regulation of RNA metabolic process (GO:0051252)', 'regulation of biosynthetic process (GO:0009889)', 'regulation of nucleobase-containing compound metabolic process (GO:0019219)', 'cardiovascular system development (GO:0072358)', 'system development (GO:0048731)', 'response to hypoxia (GO:0001666)', 'anatomical structure morphogenesis (GO:0009653)', 'reproductive system development (GO:0061458)', 'regulation of nucleic acid-templated transcription (GO:1903506)', 'cellular response to decreased oxygen levels (GO:0036294)', 'cellular response to hypoxia (GO:0071456)', 'placenta development (GO:0001890)', 'regulation of RNA biosynthetic process (GO:2001141)', 'regulation of cellular biosynthetic process (GO:0031326)', 'regulation of transcription, DNA-templated (GO:0006355)', 'transition metal ion homeostasis (GO:0055076)', 'transcription by RNA polymerase II (GO:0006366)', 'embryonic placenta development (GO:0001892)', 'response to decreased oxygen levels (GO:0036293)', 'response to chemical (GO:0042221)', 'response to oxidative stress (GO:0006979)', 'regulation of transcription from RNA polymerase II promoter in response to stress (GO:0043618)', 'in utero embryonic development (GO:0001701)', 'vasculature development (GO:0001944)', 'cellular response to oxygen levels (GO:0071453)', 'muscle structure development (GO:0061061)', 'embryonic organ development (GO:0048568)'}
tibetan_human,tibetan_cow,tibetan_pig; 3
{'response to chemical (GO:0042221)', 'cellular response to chemical stimulus (GO:0070887)', 'regulation of postsynapse organization (GO:0099175)'}
tibetan_human,tibetan_cow,andean_human; 3
{'regulation of macromolecule biosynthetic process (GO:0010556)', 'anatomical structure formation involved in morphogenesis (GO:0048646)', 'reproductive structure development (GO:0048608)', 'positive regulation of nucleobase-containing compound metabolic process (GO:0045935)', 'regulation of transcription by RNA polymerase II (GO:0006357)', 'response to reactive oxygen species (GO:0000302)', 'blood vessel development (GO:0001568)', 'regulation of DNA-templated transcription in response to stress (GO:0043620)', 'negative regulation of cyclic-nucleotide phosphodiesterase activity (GO:0051344)', 'protein hydroxylation (GO:0018126)', 'positive regulation of biosynthetic process (GO:0009891)', 'regulation of cyclic-nucleotide phosphodiesterase activity (GO:0051342)', 'regulation of gene expression (GO:0010468)', 'postsynaptic modulation of chemical synaptic transmission (GO:0099170)', 'regulation of transcription from RNA polymerase II promoter in response to hypoxia (GO:0061418)', 'positive regulation of cellular metabolic process (GO:0031325)', 'positive regulation of RNA metabolic process (GO:0051254)', 'cellular response to stress (GO:0033554)', 'alpha-amino acid metabolic process (GO:1901605)', 'heart trabecula morphogenesis (GO:0061384)', 'response to oxygen levels (GO:0070482)', 'positive regulation of macromolecule biosynthetic process (GO:0010557)', 'angiogenesis (GO:0001525)', 'regulation of cellular macromolecule biosynthetic process (GO:2000112)', 'response to nitric oxide (GO:0071731)', 'blood vessel morphogenesis (GO:0048514)', 'response to stress (GO:0006950)', 'regulation of RNA metabolic process (GO:0051252)', 'response to inorganic substance (GO:0010035)', 'regulation of biosynthetic process (GO:0009889)', 'heart development (GO:0007507)', 'regulation of nucleobase-containing compound metabolic process (GO:0019219)', 'cardiovascular system development (GO:0072358)', 'response to abiotic stimulus (GO:0009628)', 'positive regulation of transcription, DNA-templated (GO:0045893)', 'trabecula formation (GO:0060343)', 'system development (GO:0048731)', 'regulation of vasculature development (GO:1901342)', 'labyrinthine layer development (GO:0060711)', 'peptidyl-proline hydroxylation to 4-hydroxy-L-proline (GO:0018401)', 'cardiac muscle tissue development (GO:0048738)', 'regulation of DNA-binding transcription factor activity (GO:0051090)', 'peptidyl-proline hydroxylation (GO:0019511)', 'heart trabecula formation (GO:0060347)', 'striated muscle tissue development (GO:0014706)', 'positive regulation of transcription by RNA polymerase II (GO:0045944)', 'circulatory system development (GO:0072359)', 'response to hypoxia (GO:0001666)', 'positive regulation of nucleic acid-templated transcription (GO:1903508)', 'anatomical structure morphogenesis (GO:0009653)', 'positive regulation of RNA biosynthetic process (GO:1902680)', 'regulation of nucleic acid-templated transcription (GO:1903506)', 'reproductive system development (GO:0061458)', 'cellular response to decreased oxygen levels (GO:0036294)', 'cellular response to hypoxia (GO:0071456)', 'placenta development (GO:0001890)', 'regulation of RNA biosynthetic process (GO:2001141)', '4-hydroxyproline metabolic process (GO:0019471)', 'regulation of transcription, DNA-templated (GO:0006355)', 'regulation of cellular biosynthetic process (GO:0031326)', 'positive regulation of gene expression (GO:0010628)', 'embryonic placenta development (GO:0001892)', 'regulation of angiogenesis (GO:0045765)', 'response to decreased oxygen levels (GO:0036293)', 'response to oxidative stress (GO:0006979)', 'regulation of transcription from RNA polymerase II promoter in response to stress (GO:0043618)', 'trabecula morphogenesis (GO:0061383)', 'in utero embryonic development (GO:0001701)', 'cellular amino acid metabolic process (GO:0006520)', 'vasculature development (GO:0001944)', 'cellular response to oxygen levels (GO:0071453)', 'oxygen homeostasis (GO:0032364)', 'muscle structure development (GO:0061061)', 'muscle tissue development (GO:0060537)', 'gas homeostasis (GO:0033483)', 'cellular response to chemical stimulus (GO:0070887)', 'ventricular septum morphogenesis (GO:0060412)', 'positive regulation of cellular biosynthetic process (GO:0031328)', 'embryonic organ development (GO:0048568)', 'regulation of protein catabolic process at postsynapse, modulating synaptic transmission (GO:0099576)'}
tibetan_human,tibetan_cow,tibetan_yak; 3
{'response to decreased oxygen levels (GO:0036293)', 'response to nitric oxide (GO:0071731)', 'response to hypoxia (GO:0001666)', 'response to stress (GO:0006950)', 'anatomical structure morphogenesis (GO:0009653)', 'cellular amino acid metabolic process (GO:0006520)', 'regulation of postsynapse organization (GO:0099175)', 'system development (GO:0048731)', 'ventricular septum morphogenesis (GO:0060412)', 'cellular response to stress (GO:0033554)', 'alpha-amino acid metabolic process (GO:1901605)', 'response to oxygen levels (GO:0070482)'}
tibetan_human,tibetan_cow,tibetan_goat; 3
{'iron ion homeostasis (GO:0055072)', 'regulation of macromolecule biosynthetic process (GO:0010556)', 'anatomical structure formation involved in morphogenesis (GO:0048646)', 'reproductive structure development (GO:0048608)', 'positive regulation of nucleobase-containing compound metabolic process (GO:0045935)', 'regulation of transcription by RNA polymerase II (GO:0006357)', 'response to reactive oxygen species (GO:0000302)', 'blood vessel development (GO:0001568)', 'regulation of DNA-templated transcription in response to stress (GO:0043620)', 'positive regulation of biosynthetic process (GO:0009891)', 'regulation of gene expression (GO:0010468)', 'regulation of transcription from RNA polymerase II promoter in response to hypoxia (GO:0061418)', 'positive regulation of cellular metabolic process (GO:0031325)', 'positive regulation of RNA metabolic process (GO:0051254)', 'cellular response to stress (GO:0033554)', 'response to oxygen levels (GO:0070482)', 'positive regulation of macromolecule biosynthetic process (GO:0010557)', 'angiogenesis (GO:0001525)', 'regulation of cellular macromolecule biosynthetic process (GO:2000112)', 'response to nitric oxide (GO:0071731)', 'blood vessel morphogenesis (GO:0048514)', 'response to stress (GO:0006950)', 'regulation of RNA metabolic process (GO:0051252)', 'response to inorganic substance (GO:0010035)', 'regulation of biosynthetic process (GO:0009889)', 'regulation of nucleobase-containing compound metabolic process (GO:0019219)', 'cardiovascular system development (GO:0072358)', 'response to abiotic stimulus (GO:0009628)', 'positive regulation of transcription, DNA-templated (GO:0045893)', 'system development (GO:0048731)', 'regulation of vasculature development (GO:1901342)', 'regulation of DNA-binding transcription factor activity (GO:0051090)', 'positive regulation of transcription by RNA polymerase II (GO:0045944)', 'response to hypoxia (GO:0001666)', 'circulatory system development (GO:0072359)', 'positive regulation of nucleic acid-templated transcription (GO:1903508)', 'anatomical structure morphogenesis (GO:0009653)', 'positive regulation of RNA biosynthetic process (GO:1902680)', 'regulation of nucleic acid-templated transcription (GO:1903506)', 'reproductive system development (GO:0061458)', 'cellular response to decreased oxygen levels (GO:0036294)', 'cellular response to hypoxia (GO:0071456)', 'regulation of RNA biosynthetic process (GO:2001141)', 'regulation of cellular biosynthetic process (GO:0031326)', 'regulation of transcription, DNA-templated (GO:0006355)', 'positive regulation of gene expression (GO:0010628)', 'embryonic placenta development (GO:0001892)', 'regulation of angiogenesis (GO:0045765)', 'response to decreased oxygen levels (GO:0036293)', 'response to chemical (GO:0042221)', 'response to oxidative stress (GO:0006979)', 'regulation of transcription from RNA polymerase II promoter in response to stress (GO:0043618)', 'in utero embryonic development (GO:0001701)', 'vasculature development (GO:0001944)', 'cellular response to oxygen levels (GO:0071453)', 'muscle structure development (GO:0061061)', 'cellular response to chemical stimulus (GO:0070887)', 'positive regulation of cellular biosynthetic process (GO:0031328)', 'embryonic organ development (GO:0048568)'}
tibetan_human,ethiopian_cow,tibetan_dog; 3
{'positive regulation of nucleobase-containing compound metabolic process (GO:0045935)', 'ion homeostasis (GO:0050801)', 'response to endogenous stimulus (GO:0009719)', 'cellular ion homeostasis (GO:0006873)', 'response to oxygen levels (GO:0070482)', 'cellular component organization or biogenesis (GO:0071840)', 'cellular cation homeostasis (GO:0030003)', 'cellular component organization (GO:0016043)', 'cellular homeostasis (GO:0019725)', 'response to hypoxia (GO:0001666)', 'metal ion homeostasis (GO:0055065)', 'developmental process (GO:0032502)', 'homeostatic process (GO:0042592)', 'cellular chemical homeostasis (GO:0055082)', 'multicellular organism development (GO:0007275)', 'cellular response to endogenous stimulus (GO:0071495)', 'anatomical structure development (GO:0048856)', 'response to decreased oxygen levels (GO:0036293)', 'response to chemical (GO:0042221)', 'cation homeostasis (GO:0055080)', 'cellular response to chemical stimulus (GO:0070887)', 'inorganic ion homeostasis (GO:0098771)', 'chemical homeostasis (GO:0048878)'}
tibetan_human,ethiopian_cow,tibetan_sheep; 3
{'morphogenesis of a branching structure (GO:0001763)', 'regulation of anatomical structure morphogenesis (GO:0022603)', 'morphogenesis of a branching epithelium (GO:0061138)'}
tibetan_human,ethiopian_cow,andean_horse; 3
{'response to decreased oxygen levels (GO:0036293)', 'iron ion homeostasis (GO:0055072)', 'response to chemical (GO:0042221)', 'axonogenesis (GO:0007409)', 'response to hypoxia (GO:0001666)', 'anatomical structure morphogenesis (GO:0009653)', 'system development (GO:0048731)', 'transition metal ion homeostasis (GO:0055076)', 'cell differentiation (GO:0030154)', 'response to oxygen levels (GO:0070482)', 'cellular developmental process (GO:0048869)'}
tibetan_human,ethiopian_cow,andean_human; 3
{'regulation of multicellular organismal development (GO:2000026)', 'regulation of biological quality (GO:0065008)', 'regulation of protein metabolic process (GO:0051246)', 'multicellular organismal process (GO:0032501)', 'positive regulation of nucleobase-containing compound metabolic process (GO:0045935)', 'regulation of protein deacetylation (GO:0090311)', 'ion homeostasis (GO:0050801)', 'response to endogenous stimulus (GO:0009719)', 'regulation of developmental growth (GO:0048638)', 'positive regulation of cellular metabolic process (GO:0031325)', 'branching morphogenesis of an epithelial tube (GO:0048754)', 'regulation of apoptotic process (GO:0042981)', 'cellular response to stimulus (GO:0051716)', 'regulation of developmental process (GO:0050793)', 'response to oxygen levels (GO:0070482)', 'positive regulation of phospholipase C activity (GO:0010863)', 'epithelial tube morphogenesis (GO:0060562)', 'activation of phospholipase C activity (GO:0007202)', 'response to organic substance (GO:0010033)', 'cellular response to organic substance (GO:0071310)', 'positive regulation of developmental process (GO:0051094)', 'regulation of cell adhesion (GO:0030155)', 'system development (GO:0048731)', 'regulation of vasculature development (GO:1901342)', 'cellular component organization (GO:0016043)', 'regulation of multicellular organismal process (GO:0051239)', 'regulation of phospholipase C activity (GO:1900274)', 'cellular developmental process (GO:0048869)', 'cellular homeostasis (GO:0019725)', 'regulation of metabolic process (GO:0019222)', 'regulation of growth (GO:0040008)', 'response to hypoxia (GO:0001666)', 'regulation of macromolecule metabolic process (GO:0060255)', 'anatomical structure morphogenesis (GO:0009653)', 'regulation of primary metabolic process (GO:0080090)', 'rhythmic process (GO:0048511)', 'positive regulation of biological process (GO:0048518)', 'homeostatic process (GO:0042592)', 'cellular chemical homeostasis (GO:0055082)', 'regulation of cell death (GO:0010941)', 'multicellular organism development (GO:0007275)', 'regulation of histone deacetylation (GO:0031063)', 'morphogenesis of a branching structure (GO:0001763)', 'cell differentiation (GO:0030154)', 'morphogenesis of a branching epithelium (GO:0061138)', 'regulation of nitrogen compound metabolic process (GO:0051171)', 'regulation of catalytic activity (GO:0050790)', 'regulation of cellular metabolic process (GO:0031323)', 'regulation of angiogenesis (GO:0045765)', 'response to decreased oxygen levels (GO:0036293)', 'regulation of hydrolase activity (GO:0051336)', 'regulation of programmed cell death (GO:0043067)', 'cellular response to chemical stimulus (GO:0070887)', 'chemical homeostasis (GO:0048878)'}
tibetan_human,ethiopian_cow,tibetan_goat; 3
{'iron ion homeostasis (GO:0055072)', 'regulation of multicellular organismal development (GO:2000026)', 'positive regulation of multicellular organismal process (GO:0051240)', 'regulation of biological quality (GO:0065008)', 'positive regulation of nucleobase-containing compound metabolic process (GO:0045935)', 'multicellular organismal process (GO:0032501)', 'ion homeostasis (GO:0050801)', 'response to endogenous stimulus (GO:0009719)', 'positive regulation of cellular metabolic process (GO:0031325)', 'cellular response to stimulus (GO:0051716)', 'regulation of apoptotic process (GO:0042981)', 'regulation of developmental process (GO:0050793)', 'response to oxygen levels (GO:0070482)', 'positive regulation of phospholipase C activity (GO:0010863)', 'negative regulation of growth (GO:0045926)', 'response to cytokine (GO:0034097)', 'activation of phospholipase C activity (GO:0007202)', 'response to organic substance (GO:0010033)', 'aging (GO:0007568)', 'cellular response to organic substance (GO:0071310)', 'positive regulation of developmental process (GO:0051094)', 'regulation of cell adhesion (GO:0030155)', 'system development (GO:0048731)', 'regulation of vasculature development (GO:1901342)', 'regulation of multicellular organismal process (GO:0051239)', 'regulation of phospholipase C activity (GO:1900274)', 'cellular developmental process (GO:0048869)', 'regulation of anatomical structure morphogenesis (GO:0022603)', 'cellular homeostasis (GO:0019725)', 'regulation of metabolic process (GO:0019222)', 'response to hypoxia (GO:0001666)', 'metal ion homeostasis (GO:0055065)', 'regulation of macromolecule metabolic process (GO:0060255)', 'anatomical structure morphogenesis (GO:0009653)', 'regulation of primary metabolic process (GO:0080090)', 'developmental process (GO:0032502)', 'positive regulation of biological process (GO:0048518)', 'homeostatic process (GO:0042592)', 'regulation of protein modification process (GO:0031399)', 'cellular chemical homeostasis (GO:0055082)', 'regulation of cell death (GO:0010941)', 'multicellular organism development (GO:0007275)', 'cell differentiation (GO:0030154)', 'regulation of nitrogen compound metabolic process (GO:0051171)', 'cellular response to endogenous stimulus (GO:0071495)', 'regulation of leukocyte cell-cell adhesion (GO:1903037)', 'regulation of catalytic activity (GO:0050790)', 'regulation of cellular metabolic process (GO:0031323)', 'response to decreased oxygen levels (GO:0036293)', 'regulation of angiogenesis (GO:0045765)', 'response to chemical (GO:0042221)', 'anatomical structure development (GO:0048856)', 'regulation of hydrolase activity (GO:0051336)', 'regulation of programmed cell death (GO:0043067)', 'cellular response to chemical stimulus (GO:0070887)', 'chemical homeostasis (GO:0048878)'}
tibetan_human,tibetan_dog,andean_human; 3
{'response to organic cyclic compound (GO:0014070)', 'positive regulation of nucleobase-containing compound metabolic process (GO:0045935)', 'regulation of transcription by RNA polymerase II (GO:0006357)', 'surfactant homeostasis (GO:0043129)', 'ion homeostasis (GO:0050801)', 'response to endogenous stimulus (GO:0009719)', 'regulation of transcription from RNA polymerase II promoter in response to hypoxia (GO:0061418)', 'positive regulation of RNA metabolic process (GO:0051254)', 'response to drug (GO:0042493)', 'cellular response to stress (GO:0033554)', 'embryo development ending in birth or egg hatching (GO:0009792)', 'chordate embryonic development (GO:0043009)', 'response to oxygen levels (GO:0070482)', 'positive regulation of macromolecule biosynthetic process (GO:0010557)', 'response to nitric oxide (GO:0071731)', 'blood vessel morphogenesis (GO:0048514)', 'response to stress (GO:0006950)', 'positive regulation of transcription, DNA-templated (GO:0045893)', 'organic cyclic compound biosynthetic process (GO:1901362)', 'cellular component organization (GO:0016043)', 'cellular homeostasis (GO:0019725)', 'response to hypoxia (GO:0001666)', 'positive regulation of nucleic acid-templated transcription (GO:1903508)', 'positive regulation of RNA biosynthetic process (GO:1902680)', 'response to stimulus (GO:0050896)', 'cellular response to decreased oxygen levels (GO:0036294)', 'cellular response to hypoxia (GO:0071456)', 'homeostatic process (GO:0042592)', 'cellular chemical homeostasis (GO:0055082)', 'multicellular organism development (GO:0007275)', 'chemical homeostasis within a tissue (GO:0048875)', 'cellular nitrogen compound biosynthetic process (GO:0044271)', 'response to decreased oxygen levels (GO:0036293)', 'response to oxidative stress (GO:0006979)', 'in utero embryonic development (GO:0001701)', 'embryo development (GO:0009790)', 'cellular response to oxygen levels (GO:0071453)', 'cellular response to chemical stimulus (GO:0070887)', 'autonomic nervous system development (GO:0048483)', 'chemical homeostasis (GO:0048878)'}
tibetan_human,tibetan_dog,tibetan_yak; 3
{'response to decreased oxygen levels (GO:0036293)', 'response to nitric oxide (GO:0071731)', 'response to hypoxia (GO:0001666)', 'response to stress (GO:0006950)', 'developmental process (GO:0032502)', 'response to stimulus (GO:0050896)', 'multicellular organism development (GO:0007275)', 'response to drug (GO:0042493)', 'cellular response to stress (GO:0033554)', 'epidermal growth factor receptor signaling pathway (GO:0007173)', 'response to oxygen levels (GO:0070482)', 'anatomical structure development (GO:0048856)'}
tibetan_human,tibetan_dog,tibetan_goat; 3
{'catecholamine metabolic process (GO:0006584)', 'chemical homeostasis (GO:0048878)', 'response to organic cyclic compound (GO:0014070)', 'positive regulation of nucleobase-containing compound metabolic process (GO:0045935)', 'regulation of transcription by RNA polymerase II (GO:0006357)', 'surfactant homeostasis (GO:0043129)', 'ion homeostasis (GO:0050801)', 'response to endogenous stimulus (GO:0009719)', 'myoblast fate commitment (GO:0048625)', 'regulation of transcription from RNA polymerase II promoter in response to hypoxia (GO:0061418)', 'positive regulation of RNA metabolic process (GO:0051254)', 'response to drug (GO:0042493)', 'cellular response to stress (GO:0033554)', 'embryo development ending in birth or egg hatching (GO:0009792)', 'chordate embryonic development (GO:0043009)', 'response to oxygen levels (GO:0070482)', 'positive regulation of macromolecule biosynthetic process (GO:0010557)', 'response to nitric oxide (GO:0071731)', 'response to nitrogen compound (GO:1901698)', 'blood vessel morphogenesis (GO:0048514)', 'response to stress (GO:0006950)', 'regulation of transcription from RNA polymerase II promoter in response to oxidative stress (GO:0043619)', 'positive regulation of transcription, DNA-templated (GO:0045893)', 'myoblast differentiation (GO:0045445)', 'cellular homeostasis (GO:0019725)', 'response to hypoxia (GO:0001666)', 'metal ion homeostasis (GO:0055065)', 'positive regulation of nucleic acid-templated transcription (GO:1903508)', 'positive regulation of RNA biosynthetic process (GO:1902680)', 'response to stimulus (GO:0050896)', 'developmental process (GO:0032502)', 'cellular response to decreased oxygen levels (GO:0036294)', 'norepinephrine metabolic process (GO:0042415)', 'homeostatic process (GO:0042592)', 'cellular response to hypoxia (GO:0071456)', 'cellular chemical homeostasis (GO:0055082)', 'catechol-containing compound metabolic process (GO:0009712)', 'multicellular organism development (GO:0007275)', 'cellular response to endogenous stimulus (GO:0071495)', 'chemical homeostasis within a tissue (GO:0048875)', 'anatomical structure development (GO:0048856)', 'response to decreased oxygen levels (GO:0036293)', 'response to chemical (GO:0042221)', 'response to oxidative stress (GO:0006979)', 'in utero embryonic development (GO:0001701)', 'embryo development (GO:0009790)', 'cellular response to oxygen levels (GO:0071453)', 'cellular response to chemical stimulus (GO:0070887)', 'autonomic nervous system development (GO:0048483)', 'regulation of blood circulation (GO:1903522)', 'blood vessel remodeling (GO:0001974)', 'regulation of heart contraction (GO:0008016)'}
tibetan_human,tibetan_horse,andean_human; 3
{'response to organic cyclic compound (GO:0014070)', 'response to oxidative stress (GO:0006979)', 'response to antibiotic (GO:0046677)', 'response to inorganic substance (GO:0010035)', 'response to reactive oxygen species (GO:0000302)', 'oxidation-reduction process (GO:0055114)', 'response to drug (GO:0042493)', 'response to toxic substance (GO:0009636)'}
tibetan_human,tibetan_horse,tibetan_goat; 3
{'response to organic cyclic compound (GO:0014070)', 'response to organonitrogen compound (GO:0010243)', 'response to oxidative stress (GO:0006979)', 'response to antibiotic (GO:0046677)', 'response to nitrogen compound (GO:1901698)', 'response to inorganic substance (GO:0010035)', 'response to reactive oxygen species (GO:0000302)', 'response to drug (GO:0042493)', 'response to toxic substance (GO:0009636)'}
tibetan_human,tibetan_sheep,tibetan_pig; 3
{'glycerolipid metabolic process (GO:0046486)', 'glycerolipid biosynthetic process (GO:0045017)', 'glycerophospholipid metabolic process (GO:0006650)', 'phospholipid biosynthetic process (GO:0008654)', 'cellular lipid metabolic process (GO:0044255)', 'glycerophospholipid biosynthetic process (GO:0046474)', 'phosphatidylinositol metabolic process (GO:0046488)', 'organophosphate biosynthetic process (GO:0090407)', 'lipid biosynthetic process (GO:0008610)'}
tibetan_human,tibetan_sheep,andean_human; 3
{'morphogenesis of an epithelium (GO:0002009)', 'tissue morphogenesis (GO:0048729)', 'tube development (GO:0035295)', 'morphogenesis of a branching structure (GO:0001763)', 'morphogenesis of a branching epithelium (GO:0061138)', 'animal organ morphogenesis (GO:0009887)'}
tibetan_human,tibetan_sheep,tibetan_yak; 3
{'animal organ morphogenesis (GO:0009887)', 'regulation of epithelial cell proliferation (GO:0050678)', 'tissue morphogenesis (GO:0048729)'}
tibetan_human,tibetan_sheep,tibetan_goat; 3
{'glycerolipid metabolic process (GO:0046486)', 'regulation of protein kinase B signaling (GO:0051896)', 'lipid modification (GO:0030258)', 'glycerophospholipid metabolic process (GO:0006650)', 'cellular lipid metabolic process (GO:0044255)', 'tube development (GO:0035295)', 'phosphatidylinositol metabolic process (GO:0046488)', 'MAPK cascade (GO:0000165)', 'signal transduction by protein phosphorylation (GO:0023014)', 'regulation of anatomical structure morphogenesis (GO:0022603)'}
tibetan_human,andean_horse,andean_human; 3
{'regulation of macromolecule biosynthetic process (GO:0010556)', 'reproductive structure development (GO:0048608)', 'regulation of transcription by RNA polymerase II (GO:0006357)', 'surfactant homeostasis (GO:0043129)', 'blood vessel development (GO:0001568)', 'regulation of DNA-templated transcription in response to stress (GO:0043620)', 'regulation of gene expression (GO:0010468)', 'regulation of transcription from RNA polymerase II promoter in response to hypoxia (GO:0061418)', 'response to oxygen levels (GO:0070482)', 'angiogenesis (GO:0001525)', 'regulation of cellular macromolecule biosynthetic process (GO:2000112)', 'blood vessel morphogenesis (GO:0048514)', 'regulation of RNA metabolic process (GO:0051252)', 'regulation of biosynthetic process (GO:0009889)', 'regulation of nucleobase-containing compound metabolic process (GO:0019219)', 'cardiovascular system development (GO:0072358)', 'system development (GO:0048731)', 'cellular developmental process (GO:0048869)', 'response to hypoxia (GO:0001666)', 'anatomical structure morphogenesis (GO:0009653)', 'reproductive system development (GO:0061458)', 'regulation of nucleic acid-templated transcription (GO:1903506)', 'cell development (GO:0048468)', 'cellular response to hypoxia (GO:0071456)', 'cellular response to decreased oxygen levels (GO:0036294)', 'placenta development (GO:0001890)', 'regulation of RNA biosynthetic process (GO:2001141)', 'regulation of cellular biosynthetic process (GO:0031326)', 'regulation of transcription, DNA-templated (GO:0006355)', 'embryonic placenta development (GO:0001892)', 'cell differentiation (GO:0030154)', 'chemical homeostasis within a tissue (GO:0048875)', 'response to decreased oxygen levels (GO:0036293)', 'response to oxidative stress (GO:0006979)', 'regulation of transcription from RNA polymerase II promoter in response to stress (GO:0043618)', 'in utero embryonic development (GO:0001701)', 'cellular response to oxygen levels (GO:0071453)', 'vasculature development (GO:0001944)', 'muscle structure development (GO:0061061)', 'embryonic organ development (GO:0048568)'}
tibetan_human,andean_horse,tibetan_goat; 3
{'catecholamine metabolic process (GO:0006584)', 'iron ion homeostasis (GO:0055072)', 'regulation of macromolecule biosynthetic process (GO:0010556)', 'reproductive structure development (GO:0048608)', 'regulation of transcription by RNA polymerase II (GO:0006357)', 'surfactant homeostasis (GO:0043129)', 'blood vessel development (GO:0001568)', 'regulation of DNA-templated transcription in response to stress (GO:0043620)', 'myoblast fate commitment (GO:0048625)', 'regulation of gene expression (GO:0010468)', 'regulation of transcription from RNA polymerase II promoter in response to hypoxia (GO:0061418)', 'response to oxygen levels (GO:0070482)', 'angiogenesis (GO:0001525)', 'regulation of cellular macromolecule biosynthetic process (GO:2000112)', 'blood vessel morphogenesis (GO:0048514)', 'regulation of RNA metabolic process (GO:0051252)', 'regulation of biosynthetic process (GO:0009889)', 'regulation of nucleobase-containing compound metabolic process (GO:0019219)', 'regulation of transcription from RNA polymerase II promoter in response to oxidative stress (GO:0043619)', 'cardiovascular system development (GO:0072358)', 'system development (GO:0048731)', 'myoblast differentiation (GO:0045445)', 'cellular developmental process (GO:0048869)', 'response to hypoxia (GO:0001666)', 'anatomical structure morphogenesis (GO:0009653)', 'reproductive system development (GO:0061458)', 'regulation of nucleic acid-templated transcription (GO:1903506)', 'cell development (GO:0048468)', 'cellular response to hypoxia (GO:0071456)', 'cellular response to decreased oxygen levels (GO:0036294)', 'regulation of RNA biosynthetic process (GO:2001141)', 'regulation of heart rate (GO:0002027)', 'norepinephrine metabolic process (GO:0042415)', 'regulation of transcription, DNA-templated (GO:0006355)', 'regulation of cellular biosynthetic process (GO:0031326)', 'catechol-containing compound metabolic process (GO:0009712)', 'embryonic placenta development (GO:0001892)', 'cell differentiation (GO:0030154)', 'embryonic organ development (GO:0048568)', 'chemical homeostasis within a tissue (GO:0048875)', 'response to decreased oxygen levels (GO:0036293)', 'response to chemical (GO:0042221)', 'response to oxidative stress (GO:0006979)', 'regulation of transcription from RNA polymerase II promoter in response to stress (GO:0043618)', 'in utero embryonic development (GO:0001701)', 'cellular response to oxygen levels (GO:0071453)', 'vasculature development (GO:0001944)', 'muscle structure development (GO:0061061)', 'regulation of blood circulation (GO:1903522)', 'blood vessel remodeling (GO:0001974)', 'regulation of heart contraction (GO:0008016)'}
tibetan_human,tibetan_pig,tibetan_yak; 3
{'cellular metabolic process (GO:0044237)', 'regulation of biological quality (GO:0065008)', 'metabolic process (GO:0008152)', 'regulation of postsynapse organization (GO:0099175)', 'organic substance metabolic process (GO:0071704)', 'response to oxygen-containing compound (GO:1901700)', 'organonitrogen compound metabolic process (GO:1901564)'}
tibetan_human,tibetan_pig,tibetan_goat; 3
{'response to acid chemical (GO:0001101)', 'cellular metabolic process (GO:0044237)', 'regulation of biological quality (GO:0065008)', 'glycerolipid metabolic process (GO:0046486)', 'metabolic process (GO:0008152)', 'response to chemical (GO:0042221)', 'glycerophospholipid metabolic process (GO:0006650)', 'cellular lipid metabolic process (GO:0044255)', 'lipid metabolic process (GO:0006629)', 'phosphatidylinositol metabolic process (GO:0046488)', 'regulation of endothelial cell apoptotic process (GO:2000351)', 'response to oxygen-containing compound (GO:1901700)', 'blood circulation (GO:0008015)', 'cellular response to chemical stimulus (GO:0070887)', 'cellular response to stimulus (GO:0051716)', 'response to alcohol (GO:0097305)', 'organonitrogen compound metabolic process (GO:1901564)', 'circulatory system process (GO:0003013)', 'regulation of blood pressure (GO:0008217)', 'response to toxic substance (GO:0009636)'}
tibetan_human,andean_human,tibetan_yak; 3
{'regulation of biological quality (GO:0065008)', 'carboxylic acid biosynthetic process (GO:0046394)', 'tissue development (GO:0009888)', 'tissue morphogenesis (GO:0048729)', 'animal organ development (GO:0048513)', 'response to oxygen-containing compound (GO:1901700)', 'organic acid biosynthetic process (GO:0016053)', 'response to drug (GO:0042493)', 'animal organ morphogenesis (GO:0009887)', 'cellular response to stress (GO:0033554)', 'alpha-amino acid metabolic process (GO:1901605)', 'organic acid metabolic process (GO:0006082)', 'response to oxygen levels (GO:0070482)', 'response to nitric oxide (GO:0071731)', 'response to stress (GO:0006950)', 'oxoacid metabolic process (GO:0043436)', 'response to organic substance (GO:0010033)', 'cellular response to organic substance (GO:0071310)', 'positive regulation of developmental process (GO:0051094)', 'regulation of cell adhesion (GO:0030155)', 'system development (GO:0048731)', 'regulation of multicellular organismal process (GO:0051239)', 'response to hypoxia (GO:0001666)', 'anatomical structure morphogenesis (GO:0009653)', 'response to stimulus (GO:0050896)', 'positive regulation of biological process (GO:0048518)', 'regulation of cell death (GO:0010941)', 'multicellular organism development (GO:0007275)', 'response to decreased oxygen levels (GO:0036293)', 'urogenital system development (GO:0001655)', 'cellular amino acid metabolic process (GO:0006520)', 'carboxylic acid metabolic process (GO:0019752)', 'ventricular septum morphogenesis (GO:0060412)'}
tibetan_human,andean_human,tibetan_goat; 3
{'developmental process involved in reproduction (GO:0003006)', 'regulation of macromolecule biosynthetic process (GO:0010556)', 'vascular smooth muscle contraction (GO:0014829)', 'branching involved in blood vessel morphogenesis (GO:0001569)', 'regulation of apoptotic process (GO:0042981)', 'response to drug (GO:0042493)', 'chordate embryonic development (GO:0043009)', 'response to oxygen levels (GO:0070482)', 'response to nitric oxide (GO:0071731)', 'response to stress (GO:0006950)', 'regulation of RNA metabolic process (GO:0051252)', 'activation of adenylate cyclase activity (GO:0007190)', 'cellular response to organic substance (GO:0071310)', 'positive regulation of developmental process (GO:0051094)', 'regulation of molecular function (GO:0065009)', 'system development (GO:0048731)', 'response to hormone (GO:0009725)', 'regulation of macromolecule metabolic process (GO:0060255)', 'anatomical structure morphogenesis (GO:0009653)', 'regulation of nucleic acid-templated transcription (GO:1903506)', 'blood circulation (GO:0008015)', 'chemical homeostasis within a tissue (GO:0048875)', 'regulation of catalytic activity (GO:0050790)', 'epithelium development (GO:0060429)', 'regulation of transcription from RNA polymerase II promoter in response to stress (GO:0043618)', 'artery smooth muscle contraction (GO:0014824)', 'negative regulation of cell death (GO:0060548)', 'regulation of hydrolase activity (GO:0051336)', 'negative regulation of blood vessel diameter (GO:0097756)', 'chemical homeostasis (GO:0048878)', 'anatomical structure formation involved in morphogenesis (GO:0048646)', 'response to antibiotic (GO:0046677)', 'tissue development (GO:0009888)', 'multicellular organismal process (GO:0032501)', 'surfactant homeostasis (GO:0043129)', 'cellular response to stimulus (GO:0051716)', 'regulation of biosynthetic process (GO:0009889)', 'regulation of nucleobase-containing compound metabolic process (GO:0019219)', 'cardiovascular system development (GO:0072358)', 'smooth muscle contraction (GO:0006939)', 'regulation of multicellular organismal process (GO:0051239)', 'negative regulation of apoptotic process (GO:0043066)', 'cellular homeostasis (GO:0019725)', 'circulatory system development (GO:0072359)', 'respiratory gaseous exchange (GO:0007585)', 'regulation of primary metabolic process (GO:0080090)', 'reproductive system development (GO:0061458)', 'positive regulation of RNA biosynthetic process (GO:1902680)', 'response to stimulus (GO:0050896)', 'homeostatic process (GO:0042592)', 'regulation of cell death (GO:0010941)', 'response to alcohol (GO:0097305)', 'regulation of nitrogen compound metabolic process (GO:0051171)', 'reproductive process (GO:0022414)', 'regulation of cellular metabolic process (GO:0031323)', 'response to decreased oxygen levels (GO:0036293)', 'in utero embryonic development (GO:0001701)', 'embryo development (GO:0009790)', 'vasculature development (GO:0001944)', 'tube morphogenesis (GO:0035239)', 'tonic smooth muscle contraction (GO:0014820)', 'regulation of programmed cell death (GO:0043067)', 'enteric nervous system development (GO:0048484)', 'positive regulation of cellular biosynthetic process (GO:0031328)', 'response to organic cyclic compound (GO:0014070)', 'reproductive structure development (GO:0048608)', 'positive regulation of nucleobase-containing compound metabolic process (GO:0045935)', 'response to reactive oxygen species (GO:0000302)', 'blood vessel development (GO:0001568)', 'ion homeostasis (GO:0050801)', 'regulation of DNA-templated transcription in response to stress (GO:0043620)', 'positive regulation of biosynthetic process (GO:0009891)', 'response to oxygen-containing compound (GO:1901700)', 'regulation of gene expression (GO:0010468)', 'positive regulation of RNA metabolic process (GO:0051254)', 'positive regulation of phospholipase C activity (GO:0010863)', 'angiogenesis (GO:0001525)', 'regulation of cellular macromolecule biosynthetic process (GO:2000112)', 'blood vessel morphogenesis (GO:0048514)', 'response to inorganic substance (GO:0010035)', 'response to organic substance (GO:0010033)', 'regulation of cell adhesion (GO:0030155)', 'tube development (GO:0035295)', 'regulation of phospholipase C activity (GO:1900274)', 'regulation of blood pressure (GO:0008217)', 'cellular developmental process (GO:0048869)', 'response to toxic substance (GO:0009636)', 'response to lipid (GO:0033993)', 'positive regulation of transcription by RNA polymerase II (GO:0045944)', 'regulation of metabolic process (GO:0019222)', 'positive regulation of nucleic acid-templated transcription (GO:1903508)', 'cellular response to decreased oxygen levels (GO:0036294)', 'cellular response to hypoxia (GO:0071456)', 'regulation of RNA biosynthetic process (GO:2001141)', 'regulation of transcription, DNA-templated (GO:0006355)', 'positive regulation of gene expression (GO:0010628)', 'lactation (GO:0007595)', 'regulation of angiogenesis (GO:0045765)', 'response to oxidative stress (GO:0006979)', 'cellular response to oxygen levels (GO:0071453)', 'vasoconstriction (GO:0042310)', 'cellular response to chemical stimulus (GO:0070887)', 'autonomic nervous system development (GO:0048483)', 'embryonic organ development (GO:0048568)', 'regulation of multicellular organismal development (GO:2000026)', 'regulation of biological quality (GO:0065008)', 'regulation of transcription by RNA polymerase II (GO:0006357)', 'response to endogenous stimulus (GO:0009719)', 'animal organ development (GO:0048513)', 'regulation of transcription from RNA polymerase II promoter in response to hypoxia (GO:0061418)', 'positive regulation of cellular metabolic process (GO:0031325)', 'cellular response to stress (GO:0033554)', 'embryo development ending in birth or egg hatching (GO:0009792)', 'regulation of developmental process (GO:0050793)', 'positive regulation of macromolecule biosynthetic process (GO:0010557)', 'response to acid chemical (GO:0001101)', 'activation of phospholipase C activity (GO:0007202)', 'response to abiotic stimulus (GO:0009628)', 'positive regulation of transcription, DNA-templated (GO:0045893)', 'reproduction (GO:0000003)', 'regulation of vasculature development (GO:1901342)', 'regulation of DNA-binding transcription factor activity (GO:0051090)', 'response to hypoxia (GO:0001666)', 'cell development (GO:0048468)', 'positive regulation of biological process (GO:0048518)', 'regulation of cellular biosynthetic process (GO:0031326)', 'cellular chemical homeostasis (GO:0055082)', 'multicellular organism development (GO:0007275)', 'embryonic placenta development (GO:0001892)', 'cell differentiation (GO:0030154)', 'muscle structure development (GO:0061061)', 'circulatory system process (GO:0003013)', 'endothelin receptor signaling pathway (GO:0086100)'}
tibetan_human,tibetan_yak,tibetan_goat; 3
{'regulation of biological quality (GO:0065008)', 'positive regulation of multicellular organismal process (GO:0051240)', 'tissue development (GO:0009888)', 'regulation of cell aging (GO:0090342)', 'animal organ development (GO:0048513)', 'response to oxygen-containing compound (GO:1901700)', 'response to drug (GO:0042493)', 'organonitrogen compound metabolic process (GO:1901564)', 'cellular response to stress (GO:0033554)', 'response to oxygen levels (GO:0070482)', 'response to cytokine (GO:0034097)', 'response to nitric oxide (GO:0071731)', 'metabolic process (GO:0008152)', 'response to stress (GO:0006950)', 'response to organic substance (GO:0010033)', 'cellular response to organic substance (GO:0071310)', 'positive regulation of developmental process (GO:0051094)', 'regulation of cell adhesion (GO:0030155)', 'system development (GO:0048731)', 'regulation of multicellular organismal process (GO:0051239)', 'cellular metabolic process (GO:0044237)', 'response to hypoxia (GO:0001666)', 'anatomical structure morphogenesis (GO:0009653)', 'developmental process (GO:0032502)', 'response to stimulus (GO:0050896)', 'positive regulation of biological process (GO:0048518)', 'regulation of cell death (GO:0010941)', 'multicellular organism development (GO:0007275)', 'anatomical structure development (GO:0048856)', 'response to decreased oxygen levels (GO:0036293)', 'regulation of reactive oxygen species metabolic process (GO:2000377)', 'regulation of myeloid cell apoptotic process (GO:0033032)'}
tibetan_cow,ethiopian_cow,tibetan_goat; 3
{'positive regulation of nitrogen compound metabolic process (GO:0051173)', 'iron ion homeostasis (GO:0055072)', 'response to decreased oxygen levels (GO:0036293)', 'response to hypoxia (GO:0001666)', 'response to chemical (GO:0042221)', 'positive regulation of nucleobase-containing compound metabolic process (GO:0045935)', 'positive regulation of metabolic process (GO:0009893)', 'anatomical structure morphogenesis (GO:0009653)', 'regulation of angiogenesis (GO:0045765)', 'system development (GO:0048731)', 'positive regulation of cellular metabolic process (GO:0031325)', 'regulation of vasculature development (GO:1901342)', 'cellular response to chemical stimulus (GO:0070887)', 'response to oxygen levels (GO:0070482)', 'positive regulation of macromolecule metabolic process (GO:0010604)'}
tibetan_cow,andean_horse,andean_human; 3
{'regulation of macromolecule biosynthetic process (GO:0010556)', 'reproductive structure development (GO:0048608)', 'regulation of transcription by RNA polymerase II (GO:0006357)', 'blood vessel development (GO:0001568)', 'regulation of DNA-templated transcription in response to stress (GO:0043620)', 'regulation of gene expression (GO:0010468)', 'regulation of transcription from RNA polymerase II promoter in response to hypoxia (GO:0061418)', 'response to oxygen levels (GO:0070482)', 'angiogenesis (GO:0001525)', 'regulation of cellular macromolecule biosynthetic process (GO:2000112)', 'blood vessel morphogenesis (GO:0048514)', 'regulation of RNA metabolic process (GO:0051252)', 'regulation of biosynthetic process (GO:0009889)', 'regulation of nucleobase-containing compound metabolic process (GO:0019219)', 'cardiovascular system development (GO:0072358)', 'system development (GO:0048731)', 'response to hypoxia (GO:0001666)', 'anatomical structure morphogenesis (GO:0009653)', 'reproductive system development (GO:0061458)', 'regulation of nucleic acid-templated transcription (GO:1903506)', 'cellular response to hypoxia (GO:0071456)', 'cellular response to decreased oxygen levels (GO:0036294)', 'placenta development (GO:0001890)', 'regulation of RNA biosynthetic process (GO:2001141)', 'regulation of cellular biosynthetic process (GO:0031326)', 'regulation of transcription, DNA-templated (GO:0006355)', 'embryonic placenta development (GO:0001892)', 'response to decreased oxygen levels (GO:0036293)', 'response to oxidative stress (GO:0006979)', 'regulation of transcription from RNA polymerase II promoter in response to stress (GO:0043618)', 'in utero embryonic development (GO:0001701)', 'cellular response to oxygen levels (GO:0071453)', 'vasculature development (GO:0001944)', 'muscle structure development (GO:0061061)', 'post-translational protein modification (GO:0043687)', 'embryonic organ development (GO:0048568)'}
tibetan_cow,andean_horse,tibetan_goat; 3
{'iron ion homeostasis (GO:0055072)', 'regulation of macromolecule biosynthetic process (GO:0010556)', 'reproductive structure development (GO:0048608)', 'regulation of transcription by RNA polymerase II (GO:0006357)', 'blood vessel development (GO:0001568)', 'regulation of DNA-templated transcription in response to stress (GO:0043620)', 'regulation of gene expression (GO:0010468)', 'regulation of transcription from RNA polymerase II promoter in response to hypoxia (GO:0061418)', 'response to oxygen levels (GO:0070482)', 'angiogenesis (GO:0001525)', 'regulation of cellular macromolecule biosynthetic process (GO:2000112)', 'blood vessel morphogenesis (GO:0048514)', 'regulation of RNA metabolic process (GO:0051252)', 'regulation of biosynthetic process (GO:0009889)', 'regulation of nucleobase-containing compound metabolic process (GO:0019219)', 'cardiovascular system development (GO:0072358)', 'system development (GO:0048731)', 'response to hypoxia (GO:0001666)', 'anatomical structure morphogenesis (GO:0009653)', 'reproductive system development (GO:0061458)', 'regulation of nucleic acid-templated transcription (GO:1903506)', 'cellular response to hypoxia (GO:0071456)', 'cellular response to decreased oxygen levels (GO:0036294)', 'regulation of RNA biosynthetic process (GO:2001141)', 'regulation of cellular biosynthetic process (GO:0031326)', 'regulation of transcription, DNA-templated (GO:0006355)', 'embryonic placenta development (GO:0001892)', 'response to decreased oxygen levels (GO:0036293)', 'response to chemical (GO:0042221)', 'response to oxidative stress (GO:0006979)', 'regulation of transcription from RNA polymerase II promoter in response to stress (GO:0043618)', 'in utero embryonic development (GO:0001701)', 'cellular response to oxygen levels (GO:0071453)', 'vasculature development (GO:0001944)', 'muscle structure development (GO:0061061)', 'protein metabolic process (GO:0019538)', 'post-translational protein modification (GO:0043687)', 'embryonic organ development (GO:0048568)'}
tibetan_cow,tibetan_pig,tibetan_yak; 3
{'modulation of chemical synaptic transmission (GO:0050804)', 'regulation of trans-synaptic signaling (GO:0099177)', 'regulation of postsynapse organization (GO:0099175)'}
tibetan_cow,andean_human,tibetan_yak; 3
{'response to decreased oxygen levels (GO:0036293)', 'response to nitric oxide (GO:0071731)', 'response to hypoxia (GO:0001666)', 'response to stress (GO:0006950)', 'cardiac ventricle development (GO:0003231)', 'anatomical structure morphogenesis (GO:0009653)', 'cardiac chamber morphogenesis (GO:0003206)', 'cellular amino acid metabolic process (GO:0006520)', 'cellular protein metabolic process (GO:0044267)', 'cellular response to stress (GO:0033554)', 'cardiac septum development (GO:0003279)', 'system development (GO:0048731)', 'response to bronchodilator (GO:0097366)', 'ventricular septum morphogenesis (GO:0060412)', 'ventricular septum development (GO:0003281)', 'alpha-amino acid metabolic process (GO:1901605)', 'response to oxygen levels (GO:0070482)', 'cardiac septum morphogenesis (GO:0060411)'}
tibetan_cow,andean_human,tibetan_goat; 3
{'regulation of macromolecule biosynthetic process (GO:0010556)', 'anatomical structure formation involved in morphogenesis (GO:0048646)', 'reproductive structure development (GO:0048608)', 'positive regulation of nucleobase-containing compound metabolic process (GO:0045935)', 'regulation of transcription by RNA polymerase II (GO:0006357)', 'response to reactive oxygen species (GO:0000302)', 'blood vessel development (GO:0001568)', 'regulation of DNA-templated transcription in response to stress (GO:0043620)', 'positive regulation of biosynthetic process (GO:0009891)', 'regulation of gene expression (GO:0010468)', 'regulation of transcription from RNA polymerase II promoter in response to hypoxia (GO:0061418)', 'positive regulation of cellular metabolic process (GO:0031325)', 'positive regulation of RNA metabolic process (GO:0051254)', 'cellular response to stress (GO:0033554)', 'response to oxygen levels (GO:0070482)', 'positive regulation of macromolecule biosynthetic process (GO:0010557)', 'angiogenesis (GO:0001525)', 'positive regulation of nitrogen compound metabolic process (GO:0051173)', 'regulation of cellular macromolecule biosynthetic process (GO:2000112)', 'response to nitric oxide (GO:0071731)', 'blood vessel morphogenesis (GO:0048514)', 'response to stress (GO:0006950)', 'regulation of RNA metabolic process (GO:0051252)', 'cellular protein metabolic process (GO:0044267)', 'regulation of biosynthetic process (GO:0009889)', 'response to inorganic substance (GO:0010035)', 'regulation of nucleobase-containing compound metabolic process (GO:0019219)', 'cardiovascular system development (GO:0072358)', 'response to abiotic stimulus (GO:0009628)', 'positive regulation of transcription, DNA-templated (GO:0045893)', 'system development (GO:0048731)', 'regulation of vasculature development (GO:1901342)', 'regulation of DNA-binding transcription factor activity (GO:0051090)', 'macromolecule modification (GO:0043412)', 'positive regulation of transcription by RNA polymerase II (GO:0045944)', 'response to hypoxia (GO:0001666)', 'circulatory system development (GO:0072359)', 'positive regulation of nucleic acid-templated transcription (GO:1903508)', 'anatomical structure morphogenesis (GO:0009653)', 'positive regulation of RNA biosynthetic process (GO:1902680)', 'regulation of nucleic acid-templated transcription (GO:1903506)', 'reproductive system development (GO:0061458)', 'cellular response to decreased oxygen levels (GO:0036294)', 'cellular response to hypoxia (GO:0071456)', 'regulation of RNA biosynthetic process (GO:2001141)', 'regulation of cellular biosynthetic process (GO:0031326)', 'regulation of transcription, DNA-templated (GO:0006355)', 'protein modification process (GO:0036211)', 'positive regulation of gene expression (GO:0010628)', 'response to bronchodilator (GO:0097366)', 'embryonic placenta development (GO:0001892)', 'cellular protein modification process (GO:0006464)', 'regulation of angiogenesis (GO:0045765)', 'response to decreased oxygen levels (GO:0036293)', 'positive regulation of metabolic process (GO:0009893)', 'response to oxidative stress (GO:0006979)', 'regulation of transcription from RNA polymerase II promoter in response to stress (GO:0043618)', 'in utero embryonic development (GO:0001701)', 'vasculature development (GO:0001944)', 'cellular response to oxygen levels (GO:0071453)', 'muscle structure development (GO:0061061)', 'post-translational protein modification (GO:0043687)', 'cellular response to chemical stimulus (GO:0070887)', 'positive regulation of cellular biosynthetic process (GO:0031328)', 'embryonic organ development (GO:0048568)', 'positive regulation of macromolecule metabolic process (GO:0010604)'}
tibetan_cow,tibetan_yak,tibetan_goat; 3
{'response to decreased oxygen levels (GO:0036293)', 'response to nitric oxide (GO:0071731)', 'response to hypoxia (GO:0001666)', 'response to stress (GO:0006950)', 'cellular protein metabolic process (GO:0044267)', 'anatomical structure morphogenesis (GO:0009653)', 'protein metabolic process (GO:0019538)', 'system development (GO:0048731)', 'response to bronchodilator (GO:0097366)', 'cellular response to stress (GO:0033554)', 'response to oxygen levels (GO:0070482)'}
ethiopian_cow,tibetan_dog,andean_human; 3
{'response to decreased oxygen levels (GO:0036293)', 'chemical homeostasis (GO:0048878)', 'cellular homeostasis (GO:0019725)', 'response to hypoxia (GO:0001666)', 'positive regulation of nucleobase-containing compound metabolic process (GO:0045935)', 'cellular response to drug (GO:0035690)', 'ion homeostasis (GO:0050801)', 'response to endogenous stimulus (GO:0009719)', 'homeostatic process (GO:0042592)', 'cellular chemical homeostasis (GO:0055082)', 'multicellular organism development (GO:0007275)', 'cellular response to chemical stimulus (GO:0070887)', 'cellular component organization (GO:0016043)', 'response to oxygen levels (GO:0070482)'}
ethiopian_cow,tibetan_dog,tibetan_goat; 3
{'mitotic G1 DNA damage checkpoint (GO:0031571)', 'positive regulation of nucleobase-containing compound metabolic process (GO:0045935)', 'ion homeostasis (GO:0050801)', 'response to endogenous stimulus (GO:0009719)', 'intracellular signal transduction involved in G1 DNA damage checkpoint (GO:1902400)', 'mitotic G1/S transition checkpoint (GO:0044819)', 'signal transduction involved in mitotic DNA damage checkpoint (GO:1902402)', 'response to oxygen levels (GO:0070482)', 'movement of cell or subcellular component (GO:0006928)', 'cellular response to drug (GO:0035690)', 'signal transduction involved in mitotic DNA integrity checkpoint (GO:1902403)', 'DNA damage response, signal transduction by p53 class mediator resulting in cell cycle arrest (GO:0006977)', 'cellular homeostasis (GO:0019725)', 'response to hypoxia (GO:0001666)', 'signal transduction involved in mitotic G1 DNA damage checkpoint (GO:0072431)', 'metal ion homeostasis (GO:0055065)', 'developmental process (GO:0032502)', 'homeostatic process (GO:0042592)', 'cellular chemical homeostasis (GO:0055082)', 'multicellular organism development (GO:0007275)', 'cellular response to endogenous stimulus (GO:0071495)', 'anatomical structure development (GO:0048856)', 'response to decreased oxygen levels (GO:0036293)', 'response to chemical (GO:0042221)', 'cellular response to oxidative stress (GO:0034599)', 'signal transduction involved in mitotic cell cycle checkpoint (GO:0072413)', 'cellular response to chemical stimulus (GO:0070887)', 'chemical homeostasis (GO:0048878)'}
ethiopian_cow,tibetan_sheep,andean_human; 3
{'positive regulation of cell proliferation (GO:0008284)', 'morphogenesis of a branching structure (GO:0001763)', 'regulation of animal organ morphogenesis (GO:2000027)', 'morphogenesis of a branching epithelium (GO:0061138)'}
ethiopian_cow,tibetan_sheep,tibetan_goat; 3
{'cellular response to growth factor stimulus (GO:0071363)', 'regulation of peptidyl-tyrosine phosphorylation (GO:0050730)', 'positive regulation of cell proliferation (GO:0008284)', 'enzyme linked receptor protein signaling pathway (GO:0007167)', 'response to growth factor (GO:0070848)', 'positive regulation of peptidyl-tyrosine phosphorylation (GO:0050731)', 'regulation of anatomical structure morphogenesis (GO:0022603)'}
ethiopian_cow,andean_horse,tibetan_goat; 3
{'response to decreased oxygen levels (GO:0036293)', 'iron ion homeostasis (GO:0055072)', 'response to chemical (GO:0042221)', 'response to hypoxia (GO:0001666)', 'anatomical structure morphogenesis (GO:0009653)', 'cellular response to oxidative stress (GO:0034599)', 'myeloid cell differentiation (GO:0030099)', 'system development (GO:0048731)', 'cell differentiation (GO:0030154)', 'response to oxygen levels (GO:0070482)', 'cellular developmental process (GO:0048869)'}
ethiopian_cow,tibetan_pig,tibetan_yak; 3
{'regulation of biological quality (GO:0065008)', 'negative regulation of cytokine secretion (GO:0050710)'}
ethiopian_cow,tibetan_pig,tibetan_goat; 3
{'DNA damage response, signal transduction by p53 class mediator (GO:0030330)', 'response to chemical (GO:0042221)', 'regulation of biological quality (GO:0065008)', 'mitotic G1 DNA damage checkpoint (GO:0031571)', 'positive regulation of cell cycle arrest (GO:0071158)', 'signal transduction involved in mitotic G1 DNA damage checkpoint (GO:0072431)', 'signal transduction involved in cell cycle checkpoint (GO:0072395)', 'signal transduction involved in DNA damage checkpoint (GO:0072422)', 'signal transduction involved in mitotic cell cycle checkpoint (GO:0072413)', 'intracellular signal transduction involved in G1 DNA damage checkpoint (GO:1902400)', 'G1 DNA damage checkpoint (GO:0044783)', 'cellular response to stimulus (GO:0051716)', 'signal transduction involved in DNA integrity checkpoint (GO:0072401)', 'cellular response to chemical stimulus (GO:0070887)', 'signal transduction involved in mitotic DNA damage checkpoint (GO:1902402)', 'mitotic G1/S transition checkpoint (GO:0044819)', 'signal transduction involved in mitotic DNA integrity checkpoint (GO:1902403)', 'DNA damage response, signal transduction by p53 class mediator resulting in cell cycle arrest (GO:0006977)'}
ethiopian_cow,andean_human,tibetan_yak; 3
{'response to decreased oxygen levels (GO:0036293)', 'regulation of biological quality (GO:0065008)', 'response to hypoxia (GO:0001666)', 'anatomical structure morphogenesis (GO:0009653)', 'response to organic substance (GO:0010033)', 'cellular response to organic substance (GO:0071310)', 'positive regulation of developmental process (GO:0051094)', 'regulation of cell adhesion (GO:0030155)', 'regulation of protein localization (GO:0032880)', 'positive regulation of biological process (GO:0048518)', 'positive regulation of cell proliferation (GO:0008284)', 'system development (GO:0048731)', 'regulation of localization (GO:0032879)', 'regulation of cell death (GO:0010941)', 'multicellular organism development (GO:0007275)', 'regulation of cell proliferation (GO:0042127)', 'regulation of multicellular organismal process (GO:0051239)', 'response to oxygen levels (GO:0070482)', 'positive regulation of cellular process (GO:0048522)'}
ethiopian_cow,andean_human,tibetan_goat; 3
{'regulation of multicellular organismal development (GO:2000026)', 'regulation of biological quality (GO:0065008)', 'positive regulation of nucleobase-containing compound metabolic process (GO:0045935)', 'multicellular organismal process (GO:0032501)', 'ion homeostasis (GO:0050801)', 'response to endogenous stimulus (GO:0009719)', 'regulation of DNA metabolic process (GO:0051052)', 'positive regulation of cellular metabolic process (GO:0031325)', 'cellular response to stimulus (GO:0051716)', 'regulation of apoptotic process (GO:0042981)', 'regulation of developmental process (GO:0050793)', 'response to oxygen levels (GO:0070482)', 'regulation of cellular protein localization (GO:1903827)', 'positive regulation of phospholipase C activity (GO:0010863)', 'positive regulation of nitrogen compound metabolic process (GO:0051173)', 'activation of phospholipase C activity (GO:0007202)', 'response to organic substance (GO:0010033)', 'cellular response to drug (GO:0035690)', 'cellular response to organic substance (GO:0071310)', 'positive regulation of developmental process (GO:0051094)', 'regulation of cell growth (GO:0001558)', 'regulation of cell adhesion (GO:0030155)', 'positive regulation of hydrolase activity (GO:0051345)', 'system development (GO:0048731)', 'regulation of vasculature development (GO:1901342)', 'regulation of multicellular organismal process (GO:0051239)', 'regulation of phospholipase C activity (GO:1900274)', 'cellular developmental process (GO:0048869)', 'positive regulation of cellular process (GO:0048522)', 'cellular homeostasis (GO:0019725)', 'regulation of metabolic process (GO:0019222)', 'response to hypoxia (GO:0001666)', 'regulation of macromolecule metabolic process (GO:0060255)', 'anatomical structure morphogenesis (GO:0009653)', 'regulation of primary metabolic process (GO:0080090)', 'positive regulation of molecular function (GO:0044093)', 'cell surface receptor signaling pathway (GO:0007166)', 'positive regulation of biological process (GO:0048518)', 'homeostatic process (GO:0042592)', 'cellular chemical homeostasis (GO:0055082)', 'positive regulation of cell proliferation (GO:0008284)', 'regulation of localization (GO:0032879)', 'regulation of cell death (GO:0010941)', 'multicellular organism development (GO:0007275)', 'cell differentiation (GO:0030154)', 'regulation of nitrogen compound metabolic process (GO:0051171)', 'positive regulation of catalytic activity (GO:0043085)', 'regulation of catalytic activity (GO:0050790)', 'regulation of cellular metabolic process (GO:0031323)', 'regulation of angiogenesis (GO:0045765)', 'response to decreased oxygen levels (GO:0036293)', 'positive regulation of metabolic process (GO:0009893)', 'regulation of hydrolase activity (GO:0051336)', 'regulation of programmed cell death (GO:0043067)', 'cellular response to chemical stimulus (GO:0070887)', 'regulation of cell proliferation (GO:0042127)', 'chemical homeostasis (GO:0048878)', 'positive regulation of macromolecule metabolic process (GO:0010604)'}
ethiopian_cow,tibetan_yak,tibetan_goat; 3
{'regulation of biological quality (GO:0065008)', 'positive regulation of multicellular organismal process (GO:0051240)', 'interferon-gamma-mediated signaling pathway (GO:0060333)', 'response to oxygen levels (GO:0070482)', 'regulation of response to stimulus (GO:0048583)', 'response to cytokine (GO:0034097)', 'response to organic substance (GO:0010033)', 'regulation of immune system process (GO:0002682)', 'cellular response to organic substance (GO:0071310)', 'positive regulation of developmental process (GO:0051094)', 'regulation of cell adhesion (GO:0030155)', 'cellular response to cytokine stimulus (GO:0071345)', 'system development (GO:0048731)', 'immune system process (GO:0002376)', 'regulation of multicellular organismal process (GO:0051239)', 'positive regulation of cellular process (GO:0048522)', 'response to hypoxia (GO:0001666)', 'anatomical structure morphogenesis (GO:0009653)', 'developmental process (GO:0032502)', 'positive regulation of biological process (GO:0048518)', 'regulation of localization (GO:0032879)', 'regulation of cell death (GO:0010941)', 'multicellular organism development (GO:0007275)', 'positive regulation of cell proliferation (GO:0008284)', 'anatomical structure development (GO:0048856)', 'response to decreased oxygen levels (GO:0036293)', 'positive regulation of response to stimulus (GO:0048584)', 'regulation of cell proliferation (GO:0042127)'}
tibetan_dog,tibetan_pig,andean_human; 3
{'cellular response to prostaglandin E stimulus (GO:0071380)', 'cellular response to prostaglandin stimulus (GO:0071379)', 'cellular process (GO:0009987)', 'response to prostaglandin E (GO:0034695)', 'cellular response to fatty acid (GO:0071398)', 'cellular response to chemical stimulus (GO:0070887)', 'response to prostaglandin (GO:0034694)', 'cell communication (GO:0007154)'}
tibetan_dog,tibetan_pig,tibetan_goat; 3
{'response to chemical (GO:0042221)', 'mitotic G1 DNA damage checkpoint (GO:0031571)', 'signal transduction involved in mitotic G1 DNA damage checkpoint (GO:0072431)', 'signal transduction involved in mitotic cell cycle checkpoint (GO:0072413)', 'cellular process (GO:0009987)', 'signal transduction involved in mitotic DNA integrity checkpoint (GO:1902403)', 'intracellular signal transduction involved in G1 DNA damage checkpoint (GO:1902400)', 'mitotic G1/S transition checkpoint (GO:0044819)', 'cellular response to chemical stimulus (GO:0070887)', 'signal transduction involved in mitotic DNA damage checkpoint (GO:1902402)', 'DNA damage response, signal transduction by p53 class mediator resulting in cell cycle arrest (GO:0006977)', 'cell communication (GO:0007154)'}
tibetan_dog,andean_human,tibetan_goat; 3
{'response to organic cyclic compound (GO:0014070)', 'positive regulation of nucleobase-containing compound metabolic process (GO:0045935)', 'regulation of transcription by RNA polymerase II (GO:0006357)', 'surfactant homeostasis (GO:0043129)', 'ion homeostasis (GO:0050801)', 'response to endogenous stimulus (GO:0009719)', 'regulation of vascular permeability (GO:0043114)', 'regulation of transcription from RNA polymerase II promoter in response to hypoxia (GO:0061418)', 'positive regulation of RNA metabolic process (GO:0051254)', 'response to drug (GO:0042493)', 'cellular response to stress (GO:0033554)', 'cellular response to oxygen-containing compound (GO:1901701)', 'embryo development ending in birth or egg hatching (GO:0009792)', 'chordate embryonic development (GO:0043009)', 'response to oxygen levels (GO:0070482)', 'positive regulation of macromolecule biosynthetic process (GO:0010557)', 'response to nitric oxide (GO:0071731)', 'blood vessel morphogenesis (GO:0048514)', 'response to stress (GO:0006950)', 'positive regulation of blood vessel endothelial cell migration (GO:0043536)', 'cellular response to drug (GO:0035690)', 'positive regulation of transcription, DNA-templated (GO:0045893)', 'histone phosphorylation (GO:0016572)', 'cellular homeostasis (GO:0019725)', 'response to hypoxia (GO:0001666)', 'positive regulation of nucleic acid-templated transcription (GO:1903508)', 'positive regulation of RNA biosynthetic process (GO:1902680)', 'response to stimulus (GO:0050896)', 'cellular response to decreased oxygen levels (GO:0036294)', 'cellular response to hypoxia (GO:0071456)', 'homeostatic process (GO:0042592)', 'cellular chemical homeostasis (GO:0055082)', 'multicellular organism development (GO:0007275)', 'response to bronchodilator (GO:0097366)', 'chemical homeostasis within a tissue (GO:0048875)', 'response to decreased oxygen levels (GO:0036293)', 'response to oxidative stress (GO:0006979)', 'in utero embryonic development (GO:0001701)', 'embryo development (GO:0009790)', 'cellular response to oxygen levels (GO:0071453)', 'cellular process (GO:0009987)', 'cellular response to chemical stimulus (GO:0070887)', 'autonomic nervous system development (GO:0048483)', 'chemical homeostasis (GO:0048878)', 'cell communication (GO:0007154)'}
tibetan_dog,tibetan_yak,tibetan_goat; 3
{'response to decreased oxygen levels (GO:0036293)', 'response to nitric oxide (GO:0071731)', 'cellular response to nitric oxide (GO:0071732)', 'positive regulation of blood vessel endothelial cell migration (GO:0043536)', 'response to stress (GO:0006950)', 'response to hypoxia (GO:0001666)', 'developmental process (GO:0032502)', 'response to stimulus (GO:0050896)', 'multicellular organism development (GO:0007275)', 'response to drug (GO:0042493)', 'response to bronchodilator (GO:0097366)', 'cellular response to reactive nitrogen species (GO:1902170)', 'cellular response to stress (GO:0033554)', 'response to oxygen levels (GO:0070482)', 'anatomical structure development (GO:0048856)'}
tibetan_sheep,tibetan_pig,tibetan_goat; 3
{'glycerolipid metabolic process (GO:0046486)', 'glycerophospholipid metabolic process (GO:0006650)', 'cellular lipid metabolic process (GO:0044255)', 'phospholipid metabolic process (GO:0006644)', 'phosphatidylinositol metabolic process (GO:0046488)', 'organophosphate metabolic process (GO:0019637)', 'phosphatidylinositol-3-phosphate biosynthetic process (GO:0036092)'}
tibetan_sheep,andean_human,tibetan_yak; 3
{'tissue morphogenesis (GO:0048729)', 'positive regulation of cell proliferation (GO:0008284)', 'regulation of cellular component movement (GO:0051270)', 'regulation of locomotion (GO:0040012)', 'animal organ morphogenesis (GO:0009887)', 'regulation of cell migration (GO:0030334)', 'regulation of cell motility (GO:2000145)'}
tibetan_sheep,andean_human,tibetan_goat; 3
{'tube development (GO:0035295)', 'positive regulation of cell proliferation (GO:0008284)', 'regulation of cellular component movement (GO:0051270)', 'regulation of locomotion (GO:0040012)', 'regulation of cell migration (GO:0030334)', 'regulation of cell motility (GO:2000145)', 'peptidyl-amino acid modification (GO:0018193)'}
andean_horse,andean_human,tibetan_goat; 3
{'regulation of macromolecule biosynthetic process (GO:0010556)', 'reproductive structure development (GO:0048608)', 'regulation of transcription by RNA polymerase II (GO:0006357)', 'surfactant homeostasis (GO:0043129)', 'blood vessel development (GO:0001568)', 'regulation of DNA-templated transcription in response to stress (GO:0043620)', 'regulation of gene expression (GO:0010468)', 'regulation of transcription from RNA polymerase II promoter in response to hypoxia (GO:0061418)', 'response to oxygen levels (GO:0070482)', 'angiogenesis (GO:0001525)', 'regulation of cellular macromolecule biosynthetic process (GO:2000112)', 'blood vessel morphogenesis (GO:0048514)', 'regulation of RNA metabolic process (GO:0051252)', 'regulation of biosynthetic process (GO:0009889)', 'regulation of nucleobase-containing compound metabolic process (GO:0019219)', 'cardiovascular system development (GO:0072358)', 'system development (GO:0048731)', 'cellular developmental process (GO:0048869)', 'response to hypoxia (GO:0001666)', 'anatomical structure morphogenesis (GO:0009653)', 'reproductive system development (GO:0061458)', 'regulation of nucleic acid-templated transcription (GO:1903506)', 'cell development (GO:0048468)', 'cellular response to hypoxia (GO:0071456)', 'cellular response to decreased oxygen levels (GO:0036294)', 'regulation of RNA biosynthetic process (GO:2001141)', 'regulation of cellular biosynthetic process (GO:0031326)', 'regulation of transcription, DNA-templated (GO:0006355)', 'embryonic placenta development (GO:0001892)', 'cell differentiation (GO:0030154)', 'chemical homeostasis within a tissue (GO:0048875)', 'response to decreased oxygen levels (GO:0036293)', 'response to oxidative stress (GO:0006979)', 'regulation of transcription from RNA polymerase II promoter in response to stress (GO:0043618)', 'in utero embryonic development (GO:0001701)', 'cellular response to oxygen levels (GO:0071453)', 'vasculature development (GO:0001944)', 'muscle structure development (GO:0061061)', 'post-translational protein modification (GO:0043687)', 'embryonic organ development (GO:0048568)'}
tibetan_pig,andean_human,tibetan_goat; 3
{'response to acid chemical (GO:0001101)', 'regulation of biological quality (GO:0065008)', 'cell communication (GO:0007154)', 'cellular process (GO:0009987)', 'response to oxygen-containing compound (GO:1901700)', 'blood circulation (GO:0008015)', 'cellular response to chemical stimulus (GO:0070887)', 'cellular response to stimulus (GO:0051716)', 'intracellular signal transduction (GO:0035556)', 'response to alcohol (GO:0097305)', 'cellular response to alcohol (GO:0097306)', 'circulatory system process (GO:0003013)', 'regulation of blood pressure (GO:0008217)', 'biological regulation (GO:0065007)', 'response to toxic substance (GO:0009636)'}
tibetan_pig,tibetan_yak,tibetan_goat; 3
{'cellular metabolic process (GO:0044237)', 'regulation of biological quality (GO:0065008)', 'metabolic process (GO:0008152)', 'nitrogen compound metabolic process (GO:0006807)', 'regulation of blood vessel endothelial cell migration (GO:0043535)', 'response to oxygen-containing compound (GO:1901700)', 'organonitrogen compound metabolic process (GO:1901564)', 'primary metabolic process (GO:0044238)'}
andean_human,tibetan_yak,tibetan_goat; 3
{'regulation of biological quality (GO:0065008)', 'tissue development (GO:0009888)', 'animal organ development (GO:0048513)', 'response to oxygen-containing compound (GO:1901700)', 'regulation of cellular component movement (GO:0051270)', 'response to drug (GO:0042493)', 'regulation of cell migration (GO:0030334)', 'cellular response to stress (GO:0033554)', 'response to oxygen levels (GO:0070482)', 'response to nitric oxide (GO:0071731)', 'positive regulation of blood vessel endothelial cell migration (GO:0043536)', 'response to stress (GO:0006950)', 'cellular protein metabolic process (GO:0044267)', 'regulation of transport (GO:0051049)', 'response to organic substance (GO:0010033)', 'cellular response to organic substance (GO:0071310)', 'positive regulation of developmental process (GO:0051094)', 'regulation of cell adhesion (GO:0030155)', 'system development (GO:0048731)', 'regulation of multicellular organismal process (GO:0051239)', 'regulation of cell motility (GO:2000145)', 'positive regulation of cellular process (GO:0048522)', 'response to hypoxia (GO:0001666)', 'anatomical structure morphogenesis (GO:0009653)', 'response to stimulus (GO:0050896)', 'positive regulation of biological process (GO:0048518)', 'regulation of localization (GO:0032879)', 'regulation of cell death (GO:0010941)', 'multicellular organism development (GO:0007275)', 'response to bronchodilator (GO:0097366)', 'positive regulation of cell proliferation (GO:0008284)', 'regulation of locomotion (GO:0040012)', 'response to decreased oxygen levels (GO:0036293)', 'regulation of cell proliferation (GO:0042127)'}
tibetan_human,tibetan_dog,tibetan_horse,tibetan_goat; 4
{'response to organic cyclic compound (GO:0014070)', 'response to nitrogen compound (GO:1901698)', 'response to oxidative stress (GO:0006979)', 'response to drug (GO:0042493)'}
tibetan_cow,andean_horse,tibetan_yak,tibetan_goat; 4
{'response to decreased oxygen levels (GO:0036293)', 'response to hypoxia (GO:0001666)', 'anatomical structure morphogenesis (GO:0009653)', 'protein metabolic process (GO:0019538)', 'system development (GO:0048731)', 'response to oxygen levels (GO:0070482)'}
ethiopian_human,tibetan_chicken,ethiopian_cow,tibetan_goat; 4
{'response to decreased oxygen levels (GO:0036293)', 'response to hypoxia (GO:0001666)', 'cellular response to growth factor stimulus (GO:0071363)', 'response to oxygen levels (GO:0070482)'}
ethiopian_human,tibetan_human,tibetan_pig,tibetan_goat; 4
{'glycerolipid metabolic process (GO:0046486)', 'response to chemical (GO:0042221)', 'regulation of biological quality (GO:0065008)', 'response to oxygen-containing compound (GO:1901700)', 'cellular response to chemical stimulus (GO:0070887)', 'cellular response to stimulus (GO:0051716)'}
ethiopian_human,tibetan_cow,ethiopian_cow,tibetan_goat; 4
{'positive regulation of nitrogen compound metabolic process (GO:0051173)', 'response to decreased oxygen levels (GO:0036293)', 'response to chemical (GO:0042221)', 'response to hypoxia (GO:0001666)', 'positive regulation of metabolic process (GO:0009893)', 'positive regulation of nucleobase-containing compound metabolic process (GO:0045935)', 'anatomical structure morphogenesis (GO:0009653)', 'system development (GO:0048731)', 'positive regulation of cellular metabolic process (GO:0031325)', 'cellular response to chemical stimulus (GO:0070887)', 'response to oxygen levels (GO:0070482)', 'positive regulation of macromolecule metabolic process (GO:0010604)'}
ethiopian_human,tibetan_human,tibetan_cow,andean_horse; 4
{'regulation of macromolecule biosynthetic process (GO:0010556)', 'regulation of transcription by RNA polymerase II (GO:0006357)', 'blood vessel development (GO:0001568)', 'regulation of gene expression (GO:0010468)', 'response to oxygen levels (GO:0070482)', 'angiogenesis (GO:0001525)', 'regulation of cellular macromolecule biosynthetic process (GO:2000112)', 'blood vessel morphogenesis (GO:0048514)', 'regulation of RNA metabolic process (GO:0051252)', 'regulation of biosynthetic process (GO:0009889)', 'regulation of nucleobase-containing compound metabolic process (GO:0019219)', 'system development (GO:0048731)', 'response to hypoxia (GO:0001666)', 'anatomical structure morphogenesis (GO:0009653)', 'regulation of nucleic acid-templated transcription (GO:1903506)', 'regulation of RNA biosynthetic process (GO:2001141)', 'regulation of cellular biosynthetic process (GO:0031326)', 'regulation of transcription, DNA-templated (GO:0006355)', 'transcription by RNA polymerase II (GO:0006366)', 'response to decreased oxygen levels (GO:0036293)', 'response to chemical (GO:0042221)', 'muscle structure development (GO:0061061)', 'vasculature development (GO:0001944)'}
ethiopian_human,tibetan_cow,andean_human,tibetan_goat; 4
{'regulation of macromolecule biosynthetic process (GO:0010556)', 'anatomical structure formation involved in morphogenesis (GO:0048646)', 'positive regulation of nucleobase-containing compound metabolic process (GO:0045935)', 'regulation of transcription by RNA polymerase II (GO:0006357)', 'blood vessel development (GO:0001568)', 'positive regulation of biosynthetic process (GO:0009891)', 'regulation of gene expression (GO:0010468)', 'positive regulation of cellular metabolic process (GO:0031325)', 'positive regulation of RNA metabolic process (GO:0051254)', 'response to oxygen levels (GO:0070482)', 'positive regulation of macromolecule biosynthetic process (GO:0010557)', 'angiogenesis (GO:0001525)', 'positive regulation of nitrogen compound metabolic process (GO:0051173)', 'regulation of cellular macromolecule biosynthetic process (GO:2000112)', 'blood vessel morphogenesis (GO:0048514)', 'response to stress (GO:0006950)', 'regulation of RNA metabolic process (GO:0051252)', 'regulation of biosynthetic process (GO:0009889)', 'regulation of nucleobase-containing compound metabolic process (GO:0019219)', 'response to abiotic stimulus (GO:0009628)', 'positive regulation of transcription, DNA-templated (GO:0045893)', 'system development (GO:0048731)', 'positive regulation of transcription by RNA polymerase II (GO:0045944)', 'response to hypoxia (GO:0001666)', 'positive regulation of nucleic acid-templated transcription (GO:1903508)', 'anatomical structure morphogenesis (GO:0009653)', 'positive regulation of RNA biosynthetic process (GO:1902680)', 'regulation of nucleic acid-templated transcription (GO:1903506)', 'regulation of RNA biosynthetic process (GO:2001141)', 'regulation of cellular biosynthetic process (GO:0031326)', 'regulation of transcription, DNA-templated (GO:0006355)', 'positive regulation of gene expression (GO:0010628)', 'response to decreased oxygen levels (GO:0036293)', 'positive regulation of metabolic process (GO:0009893)', 'muscle structure development (GO:0061061)', 'vasculature development (GO:0001944)', 'cellular response to chemical stimulus (GO:0070887)', 'positive regulation of cellular biosynthetic process (GO:0031328)', 'positive regulation of macromolecule metabolic process (GO:0010604)'}
ethiopian_human,tibetan_human,ethiopian_cow,tibetan_dog; 4
{'positive regulation of nucleobase-containing compound metabolic process (GO:0045935)', 'ion homeostasis (GO:0050801)', 'response to endogenous stimulus (GO:0009719)', 'cellular ion homeostasis (GO:0006873)', 'response to oxygen levels (GO:0070482)', 'cellular cation homeostasis (GO:0030003)', 'cellular homeostasis (GO:0019725)', 'response to hypoxia (GO:0001666)', 'metal ion homeostasis (GO:0055065)', 'developmental process (GO:0032502)', 'homeostatic process (GO:0042592)', 'cellular chemical homeostasis (GO:0055082)', 'multicellular organism development (GO:0007275)', 'cellular response to endogenous stimulus (GO:0071495)', 'anatomical structure development (GO:0048856)', 'response to decreased oxygen levels (GO:0036293)', 'response to chemical (GO:0042221)', 'cation homeostasis (GO:0055080)', 'cellular response to chemical stimulus (GO:0070887)', 'inorganic ion homeostasis (GO:0098771)', 'chemical homeostasis (GO:0048878)'}
ethiopian_human,tibetan_dog,tibetan_pig,tibetan_goat; 4
{'response to chemical (GO:0042221)', 'cellular response to chemical stimulus (GO:0070887)', 'cell communication (GO:0007154)'}
ethiopian_human,tibetan_dog,andean_human,tibetan_goat; 4
{'response to organic cyclic compound (GO:0014070)', 'positive regulation of nucleobase-containing compound metabolic process (GO:0045935)', 'regulation of transcription by RNA polymerase II (GO:0006357)', 'ion homeostasis (GO:0050801)', 'response to endogenous stimulus (GO:0009719)', 'positive regulation of RNA metabolic process (GO:0051254)', 'cellular response to oxygen-containing compound (GO:1901701)', 'response to oxygen levels (GO:0070482)', 'positive regulation of macromolecule biosynthetic process (GO:0010557)', 'blood vessel morphogenesis (GO:0048514)', 'response to stress (GO:0006950)', 'positive regulation of transcription, DNA-templated (GO:0045893)', 'cellular homeostasis (GO:0019725)', 'response to hypoxia (GO:0001666)', 'positive regulation of nucleic acid-templated transcription (GO:1903508)', 'positive regulation of RNA biosynthetic process (GO:1902680)', 'response to stimulus (GO:0050896)', 'homeostatic process (GO:0042592)', 'cellular chemical homeostasis (GO:0055082)', 'multicellular organism development (GO:0007275)', 'response to decreased oxygen levels (GO:0036293)', 'embryo development (GO:0009790)', 'cellular response to chemical stimulus (GO:0070887)', 'autonomic nervous system development (GO:0048483)', 'chemical homeostasis (GO:0048878)', 'cell communication (GO:0007154)'}
ethiopian_human,tibetan_sheep,andean_human,tibetan_yak; 4
{'animal organ morphogenesis (GO:0009887)', 'positive regulation of cell proliferation (GO:0008284)'}
ethiopian_human,tibetan_human,andean_horse,tibetan_goat; 4
{'regulation of macromolecule biosynthetic process (GO:0010556)', 'regulation of transcription by RNA polymerase II (GO:0006357)', 'blood vessel development (GO:0001568)', 'regulation of gene expression (GO:0010468)', 'response to oxygen levels (GO:0070482)', 'angiogenesis (GO:0001525)', 'regulation of cellular macromolecule biosynthetic process (GO:2000112)', 'blood vessel morphogenesis (GO:0048514)', 'regulation of RNA metabolic process (GO:0051252)', 'regulation of biosynthetic process (GO:0009889)', 'regulation of nucleobase-containing compound metabolic process (GO:0019219)', 'system development (GO:0048731)', 'cellular developmental process (GO:0048869)', 'response to hypoxia (GO:0001666)', 'anatomical structure morphogenesis (GO:0009653)', 'regulation of nucleic acid-templated transcription (GO:1903506)', 'regulation of RNA biosynthetic process (GO:2001141)', 'regulation of cellular biosynthetic process (GO:0031326)', 'regulation of transcription, DNA-templated (GO:0006355)', 'cell differentiation (GO:0030154)', 'response to decreased oxygen levels (GO:0036293)', 'response to chemical (GO:0042221)', 'muscle structure development (GO:0061061)', 'vasculature development (GO:0001944)'}
ethiopian_human,tibetan_pig,andean_human,tibetan_goat; 4
{'regulation of biological quality (GO:0065008)', 'response to oxygen-containing compound (GO:1901700)', 'cellular response to chemical stimulus (GO:0070887)', 'cellular response to stimulus (GO:0051716)', 'cell communication (GO:0007154)'}
tibetan_chicken,tibetan_human,ethiopian_cow,andean_human; 4
{'response to decreased oxygen levels (GO:0036293)', 'epithelial tube morphogenesis (GO:0060562)', 'response to hypoxia (GO:0001666)', 'response to oxygen levels (GO:0070482)'}
tibetan_chicken,tibetan_human,tibetan_sheep,andean_human; 4
{'morphogenesis of an epithelium (GO:0002009)'}
tibetan_chicken,tibetan_cow,andean_human,tibetan_yak; 4
{'response to decreased oxygen levels (GO:0036293)', 'response to hypoxia (GO:0001666)', 'cardiac ventricle development (GO:0003231)', 'cardiac chamber morphogenesis (GO:0003206)', 'response to oxygen levels (GO:0070482)'}
tibetan_chicken,ethiopian_cow,tibetan_sheep,tibetan_goat; 4
{'cellular response to growth factor stimulus (GO:0071363)', 'response to growth factor (GO:0070848)'}
tibetan_chicken,andean_horse,tibetan_pig,andean_human; 4
{'second-messenger-mediated signaling (GO:0019932)'}
tibetan_chicken,tibetan_human,andean_horse,tibetan_goat; 4
{'response to decreased oxygen levels (GO:0036293)', 'response to hypoxia (GO:0001666)', 'muscle structure development (GO:0061061)', 'regulation of heart rate (GO:0002027)', 'embryonic organ development (GO:0048568)', 'regulation of blood circulation (GO:1903522)', 'response to oxygen levels (GO:0070482)', 'regulation of heart contraction (GO:0008016)'}
tibetan_human,tibetan_cow,tibetan_dog,tibetan_goat; 4
{'positive regulation of nucleobase-containing compound metabolic process (GO:0045935)', 'regulation of transcription by RNA polymerase II (GO:0006357)', 'regulation of transcription from RNA polymerase II promoter in response to hypoxia (GO:0061418)', 'positive regulation of RNA metabolic process (GO:0051254)', 'cellular response to stress (GO:0033554)', 'response to oxygen levels (GO:0070482)', 'positive regulation of macromolecule biosynthetic process (GO:0010557)', 'response to nitric oxide (GO:0071731)', 'blood vessel morphogenesis (GO:0048514)', 'response to stress (GO:0006950)', 'positive regulation of transcription, DNA-templated (GO:0045893)', 'response to hypoxia (GO:0001666)', 'positive regulation of nucleic acid-templated transcription (GO:1903508)', 'positive regulation of RNA biosynthetic process (GO:1902680)', 'cellular response to decreased oxygen levels (GO:0036294)', 'cellular response to hypoxia (GO:0071456)', 'response to decreased oxygen levels (GO:0036293)', 'response to chemical (GO:0042221)', 'response to oxidative stress (GO:0006979)', 'in utero embryonic development (GO:0001701)', 'cellular response to oxygen levels (GO:0071453)', 'cellular response to chemical stimulus (GO:0070887)'}
tibetan_human,ethiopian_cow,tibetan_pig,tibetan_goat; 4
{'response to chemical (GO:0042221)', 'cellular response to chemical stimulus (GO:0070887)', 'cellular response to stimulus (GO:0051716)', 'regulation of biological quality (GO:0065008)'}
tibetan_human,tibetan_dog,andean_horse,tibetan_goat; 4
{'catecholamine metabolic process (GO:0006584)', 'regulation of transcription by RNA polymerase II (GO:0006357)', 'surfactant homeostasis (GO:0043129)', 'myoblast fate commitment (GO:0048625)', 'regulation of transcription from RNA polymerase II promoter in response to hypoxia (GO:0061418)', 'response to oxygen levels (GO:0070482)', 'blood vessel morphogenesis (GO:0048514)', 'regulation of transcription from RNA polymerase II promoter in response to oxidative stress (GO:0043619)', 'myoblast differentiation (GO:0045445)', 'response to hypoxia (GO:0001666)', 'cellular response to decreased oxygen levels (GO:0036294)', 'norepinephrine metabolic process (GO:0042415)', 'cellular response to hypoxia (GO:0071456)', 'catechol-containing compound metabolic process (GO:0009712)', 'chemical homeostasis within a tissue (GO:0048875)', 'response to decreased oxygen levels (GO:0036293)', 'response to chemical (GO:0042221)', 'response to oxidative stress (GO:0006979)', 'in utero embryonic development (GO:0001701)', 'cellular response to oxygen levels (GO:0071453)', 'regulation of blood circulation (GO:1903522)', 'blood vessel remodeling (GO:0001974)', 'regulation of heart contraction (GO:0008016)'}
tibetan_human,tibetan_pig,andean_human,tibetan_goat; 4
{'response to acid chemical (GO:0001101)', 'regulation of biological quality (GO:0065008)', 'response to oxygen-containing compound (GO:1901700)', 'blood circulation (GO:0008015)', 'cellular response to chemical stimulus (GO:0070887)', 'cellular response to stimulus (GO:0051716)', 'response to alcohol (GO:0097305)', 'circulatory system process (GO:0003013)', 'regulation of blood pressure (GO:0008217)', 'response to toxic substance (GO:0009636)'}
tibetan_human,tibetan_cow,ethiopian_cow,andean_horse; 4
{'response to decreased oxygen levels (GO:0036293)', 'iron ion homeostasis (GO:0055072)', 'response to chemical (GO:0042221)', 'response to hypoxia (GO:0001666)', 'anatomical structure morphogenesis (GO:0009653)', 'system development (GO:0048731)', 'transition metal ion homeostasis (GO:0055076)', 'response to oxygen levels (GO:0070482)'}
tibetan_cow,tibetan_dog,andean_human,tibetan_goat; 4
{'positive regulation of nucleobase-containing compound metabolic process (GO:0045935)', 'regulation of transcription by RNA polymerase II (GO:0006357)', 'regulation of transcription from RNA polymerase II promoter in response to hypoxia (GO:0061418)', 'positive regulation of RNA metabolic process (GO:0051254)', 'cellular response to stress (GO:0033554)', 'response to oxygen levels (GO:0070482)', 'positive regulation of macromolecule biosynthetic process (GO:0010557)', 'response to nitric oxide (GO:0071731)', 'blood vessel morphogenesis (GO:0048514)', 'response to stress (GO:0006950)', 'positive regulation of transcription, DNA-templated (GO:0045893)', 'response to hypoxia (GO:0001666)', 'positive regulation of nucleic acid-templated transcription (GO:1903508)', 'positive regulation of RNA biosynthetic process (GO:1902680)', 'cellular response to decreased oxygen levels (GO:0036294)', 'cellular response to hypoxia (GO:0071456)', 'response to bronchodilator (GO:0097366)', 'response to decreased oxygen levels (GO:0036293)', 'response to oxidative stress (GO:0006979)', 'in utero embryonic development (GO:0001701)', 'cellular response to oxygen levels (GO:0071453)', 'cellular response to chemical stimulus (GO:0070887)'}
ethiopian_cow,tibetan_dog,andean_horse,tibetan_goat; 4
{'response to decreased oxygen levels (GO:0036293)', 'response to chemical (GO:0042221)', 'response to hypoxia (GO:0001666)', 'cellular response to oxidative stress (GO:0034599)', 'response to oxygen levels (GO:0070482)'}
ethiopian_cow,tibetan_dog,tibetan_pig,tibetan_goat; 4
{'response to chemical (GO:0042221)', 'mitotic G1 DNA damage checkpoint (GO:0031571)', 'signal transduction involved in mitotic G1 DNA damage checkpoint (GO:0072431)', 'signal transduction involved in mitotic cell cycle checkpoint (GO:0072413)', 'signal transduction involved in mitotic DNA integrity checkpoint (GO:1902403)', 'intracellular signal transduction involved in G1 DNA damage checkpoint (GO:1902400)', 'mitotic G1/S transition checkpoint (GO:0044819)', 'cellular response to chemical stimulus (GO:0070887)', 'signal transduction involved in mitotic DNA damage checkpoint (GO:1902402)', 'DNA damage response, signal transduction by p53 class mediator resulting in cell cycle arrest (GO:0006977)'}
tibetan_dog,andean_human,tibetan_yak,tibetan_goat; 4
{'response to decreased oxygen levels (GO:0036293)', 'response to nitric oxide (GO:0071731)', 'response to hypoxia (GO:0001666)', 'positive regulation of blood vessel endothelial cell migration (GO:0043536)', 'response to stress (GO:0006950)', 'response to stimulus (GO:0050896)', 'multicellular organism development (GO:0007275)', 'response to bronchodilator (GO:0097366)', 'response to drug (GO:0042493)', 'cellular response to stress (GO:0033554)', 'response to oxygen levels (GO:0070482)'}
ethiopian_human,tibetan_sheep,andean_horse,andean_human; 4
{'lung development (GO:0030324)', 'respiratory tube development (GO:0030323)', 'respiratory system development (GO:0060541)'}
tibetan_sheep,andean_human,tibetan_yak,tibetan_goat; 4
{'positive regulation of cell proliferation (GO:0008284)', 'regulation of cellular component movement (GO:0051270)', 'regulation of locomotion (GO:0040012)', 'regulation of cell migration (GO:0030334)', 'regulation of cell motility (GO:2000145)'}
ethiopian_human,tibetan_chicken,tibetan_human,tibetan_dog; 4
{'response to decreased oxygen levels (GO:0036293)', 'response to hypoxia (GO:0001666)', 'divalent inorganic cation homeostasis (GO:0072507)', 'cellular divalent inorganic cation homeostasis (GO:0072503)', 'calcium ion homeostasis (GO:0055074)', 'cellular calcium ion homeostasis (GO:0006874)', 'response to oxygen levels (GO:0070482)'}
ethiopian_human,tibetan_chicken,tibetan_dog,tibetan_goat; 4
{'response to decreased oxygen levels (GO:0036293)', 'cellular response to organic cyclic compound (GO:0071407)', 'response to hypoxia (GO:0001666)', 'response to oxygen levels (GO:0070482)'}
ethiopian_human,tibetan_human,tibetan_cow,tibetan_goat; 4
{'regulation of macromolecule biosynthetic process (GO:0010556)', 'anatomical structure formation involved in morphogenesis (GO:0048646)', 'positive regulation of nucleobase-containing compound metabolic process (GO:0045935)', 'regulation of transcription by RNA polymerase II (GO:0006357)', 'blood vessel development (GO:0001568)', 'positive regulation of biosynthetic process (GO:0009891)', 'regulation of gene expression (GO:0010468)', 'positive regulation of cellular metabolic process (GO:0031325)', 'positive regulation of RNA metabolic process (GO:0051254)', 'response to oxygen levels (GO:0070482)', 'positive regulation of macromolecule biosynthetic process (GO:0010557)', 'angiogenesis (GO:0001525)', 'regulation of cellular macromolecule biosynthetic process (GO:2000112)', 'blood vessel morphogenesis (GO:0048514)', 'response to stress (GO:0006950)', 'regulation of RNA metabolic process (GO:0051252)', 'regulation of biosynthetic process (GO:0009889)', 'regulation of nucleobase-containing compound metabolic process (GO:0019219)', 'response to abiotic stimulus (GO:0009628)', 'positive regulation of transcription, DNA-templated (GO:0045893)', 'system development (GO:0048731)', 'positive regulation of transcription by RNA polymerase II (GO:0045944)', 'response to hypoxia (GO:0001666)', 'positive regulation of nucleic acid-templated transcription (GO:1903508)', 'anatomical structure morphogenesis (GO:0009653)', 'positive regulation of RNA biosynthetic process (GO:1902680)', 'regulation of nucleic acid-templated transcription (GO:1903506)', 'regulation of RNA biosynthetic process (GO:2001141)', 'regulation of cellular biosynthetic process (GO:0031326)', 'regulation of transcription, DNA-templated (GO:0006355)', 'positive regulation of gene expression (GO:0010628)', 'response to decreased oxygen levels (GO:0036293)', 'response to chemical (GO:0042221)', 'muscle structure development (GO:0061061)', 'vasculature development (GO:0001944)', 'cellular response to chemical stimulus (GO:0070887)', 'positive regulation of cellular biosynthetic process (GO:0031328)'}
ethiopian_human,tibetan_human,ethiopian_cow,andean_human; 4
{'regulation of multicellular organismal development (GO:2000026)', 'regulation of biological quality (GO:0065008)', 'positive regulation of nucleobase-containing compound metabolic process (GO:0045935)', 'multicellular organismal process (GO:0032501)', 'ion homeostasis (GO:0050801)', 'response to endogenous stimulus (GO:0009719)', 'positive regulation of cellular metabolic process (GO:0031325)', 'cellular response to stimulus (GO:0051716)', 'regulation of apoptotic process (GO:0042981)', 'regulation of developmental process (GO:0050793)', 'response to oxygen levels (GO:0070482)', 'response to organic substance (GO:0010033)', 'cellular response to organic substance (GO:0071310)', 'system development (GO:0048731)', 'regulation of multicellular organismal process (GO:0051239)', 'cellular developmental process (GO:0048869)', 'cellular homeostasis (GO:0019725)', 'regulation of metabolic process (GO:0019222)', 'response to hypoxia (GO:0001666)', 'regulation of macromolecule metabolic process (GO:0060255)', 'anatomical structure morphogenesis (GO:0009653)', 'regulation of primary metabolic process (GO:0080090)', 'rhythmic process (GO:0048511)', 'positive regulation of biological process (GO:0048518)', 'homeostatic process (GO:0042592)', 'cellular chemical homeostasis (GO:0055082)', 'regulation of cell death (GO:0010941)', 'multicellular organism development (GO:0007275)', 'cell differentiation (GO:0030154)', 'regulation of nitrogen compound metabolic process (GO:0051171)', 'regulation of cellular metabolic process (GO:0031323)', 'response to decreased oxygen levels (GO:0036293)', 'regulation of programmed cell death (GO:0043067)', 'cellular response to chemical stimulus (GO:0070887)', 'chemical homeostasis (GO:0048878)'}
ethiopian_human,tibetan_human,ethiopian_cow,tibetan_goat; 4
{'regulation of multicellular organismal development (GO:2000026)', 'regulation of biological quality (GO:0065008)', 'positive regulation of multicellular organismal process (GO:0051240)', 'positive regulation of nucleobase-containing compound metabolic process (GO:0045935)', 'multicellular organismal process (GO:0032501)', 'ion homeostasis (GO:0050801)', 'response to endogenous stimulus (GO:0009719)', 'positive regulation of cellular metabolic process (GO:0031325)', 'cellular response to stimulus (GO:0051716)', 'regulation of apoptotic process (GO:0042981)', 'regulation of developmental process (GO:0050793)', 'response to oxygen levels (GO:0070482)', 'response to cytokine (GO:0034097)', 'response to organic substance (GO:0010033)', 'cellular response to organic substance (GO:0071310)', 'system development (GO:0048731)', 'regulation of multicellular organismal process (GO:0051239)', 'cellular developmental process (GO:0048869)', 'regulation of anatomical structure morphogenesis (GO:0022603)', 'cellular homeostasis (GO:0019725)', 'regulation of metabolic process (GO:0019222)', 'response to hypoxia (GO:0001666)', 'metal ion homeostasis (GO:0055065)', 'regulation of macromolecule metabolic process (GO:0060255)', 'anatomical structure morphogenesis (GO:0009653)', 'regulation of primary metabolic process (GO:0080090)', 'developmental process (GO:0032502)', 'positive regulation of biological process (GO:0048518)', 'homeostatic process (GO:0042592)', 'cellular chemical homeostasis (GO:0055082)', 'regulation of cell death (GO:0010941)', 'multicellular organism development (GO:0007275)', 'cell differentiation (GO:0030154)', 'regulation of nitrogen compound metabolic process (GO:0051171)', 'cellular response to endogenous stimulus (GO:0071495)', 'regulation of cellular metabolic process (GO:0031323)', 'anatomical structure development (GO:0048856)', 'response to decreased oxygen levels (GO:0036293)', 'response to chemical (GO:0042221)', 'regulation of programmed cell death (GO:0043067)', 'cellular response to chemical stimulus (GO:0070887)', 'chemical homeostasis (GO:0048878)'}
ethiopian_human,tibetan_human,tibetan_dog,tibetan_goat; 4
{'response to organic cyclic compound (GO:0014070)', 'positive regulation of nucleobase-containing compound metabolic process (GO:0045935)', 'regulation of transcription by RNA polymerase II (GO:0006357)', 'ion homeostasis (GO:0050801)', 'response to endogenous stimulus (GO:0009719)', 'positive regulation of RNA metabolic process (GO:0051254)', 'response to oxygen levels (GO:0070482)', 'positive regulation of macromolecule biosynthetic process (GO:0010557)', 'blood vessel morphogenesis (GO:0048514)', 'response to stress (GO:0006950)', 'positive regulation of transcription, DNA-templated (GO:0045893)', 'cellular homeostasis (GO:0019725)', 'response to hypoxia (GO:0001666)', 'metal ion homeostasis (GO:0055065)', 'positive regulation of nucleic acid-templated transcription (GO:1903508)', 'positive regulation of RNA biosynthetic process (GO:1902680)', 'developmental process (GO:0032502)', 'response to stimulus (GO:0050896)', 'homeostatic process (GO:0042592)', 'cellular chemical homeostasis (GO:0055082)', 'multicellular organism development (GO:0007275)', 'cellular response to endogenous stimulus (GO:0071495)', 'anatomical structure development (GO:0048856)', 'response to decreased oxygen levels (GO:0036293)', 'response to chemical (GO:0042221)', 'embryo development (GO:0009790)', 'cellular response to chemical stimulus (GO:0070887)', 'autonomic nervous system development (GO:0048483)', 'chemical homeostasis (GO:0048878)'}
ethiopian_human,tibetan_human,tibetan_sheep,andean_human; 4
{'animal organ morphogenesis (GO:0009887)', 'tube development (GO:0035295)'}
ethiopian_human,tibetan_human,tibetan_sheep,tibetan_goat; 4
{'glycerolipid metabolic process (GO:0046486)', 'tube development (GO:0035295)', 'regulation of anatomical structure morphogenesis (GO:0022603)'}
ethiopian_human,tibetan_human,andean_human,tibetan_yak; 4
{'response to decreased oxygen levels (GO:0036293)', 'regulation of biological quality (GO:0065008)', 'response to hypoxia (GO:0001666)', 'tissue development (GO:0009888)', 'response to stress (GO:0006950)', 'response to organic substance (GO:0010033)', 'anatomical structure morphogenesis (GO:0009653)', 'response to stimulus (GO:0050896)', 'cellular response to organic substance (GO:0071310)', 'animal organ development (GO:0048513)', 'positive regulation of biological process (GO:0048518)', 'response to oxygen-containing compound (GO:1901700)', 'regulation of cell death (GO:0010941)', 'system development (GO:0048731)', 'multicellular organism development (GO:0007275)', 'animal organ morphogenesis (GO:0009887)', 'regulation of multicellular organismal process (GO:0051239)', 'response to oxygen levels (GO:0070482)'}
ethiopian_human,tibetan_human,andean_human,tibetan_goat; 4
{'regulation of multicellular organismal development (GO:2000026)', 'response to organic cyclic compound (GO:0014070)', 'regulation of macromolecule biosynthetic process (GO:0010556)', 'anatomical structure formation involved in morphogenesis (GO:0048646)', 'tissue development (GO:0009888)', 'multicellular organismal process (GO:0032501)', 'positive regulation of nucleobase-containing compound metabolic process (GO:0045935)', 'regulation of biological quality (GO:0065008)', 'vascular smooth muscle contraction (GO:0014829)', 'blood vessel development (GO:0001568)', 'ion homeostasis (GO:0050801)', 'regulation of transcription by RNA polymerase II (GO:0006357)', 'response to endogenous stimulus (GO:0009719)', 'positive regulation of biosynthetic process (GO:0009891)', 'animal organ development (GO:0048513)', 'response to oxygen-containing compound (GO:1901700)', 'regulation of gene expression (GO:0010468)', 'positive regulation of cellular metabolic process (GO:0031325)', 'cellular response to stimulus (GO:0051716)', 'positive regulation of RNA metabolic process (GO:0051254)', 'regulation of apoptotic process (GO:0042981)', 'regulation of developmental process (GO:0050793)', 'response to oxygen levels (GO:0070482)', 'positive regulation of macromolecule biosynthetic process (GO:0010557)', 'angiogenesis (GO:0001525)', 'regulation of cellular macromolecule biosynthetic process (GO:2000112)', 'blood vessel morphogenesis (GO:0048514)', 'response to stress (GO:0006950)', 'regulation of RNA metabolic process (GO:0051252)', 'response to organic substance (GO:0010033)', 'regulation of biosynthetic process (GO:0009889)', 'cellular response to organic substance (GO:0071310)', 'regulation of nucleobase-containing compound metabolic process (GO:0019219)', 'response to abiotic stimulus (GO:0009628)', 'tube development (GO:0035295)', 'positive regulation of transcription, DNA-templated (GO:0045893)', 'system development (GO:0048731)', 'smooth muscle contraction (GO:0006939)', 'regulation of multicellular organismal process (GO:0051239)', 'negative regulation of apoptotic process (GO:0043066)', 'cellular developmental process (GO:0048869)', 'response to hormone (GO:0009725)', 'response to lipid (GO:0033993)', 'cellular homeostasis (GO:0019725)', 'positive regulation of transcription by RNA polymerase II (GO:0045944)', 'regulation of metabolic process (GO:0019222)', 'response to hypoxia (GO:0001666)', 'regulation of macromolecule metabolic process (GO:0060255)', 'anatomical structure morphogenesis (GO:0009653)', 'regulation of primary metabolic process (GO:0080090)', 'positive regulation of RNA biosynthetic process (GO:1902680)', 'regulation of nucleic acid-templated transcription (GO:1903506)', 'response to stimulus (GO:0050896)', 'positive regulation of nucleic acid-templated transcription (GO:1903508)', 'positive regulation of biological process (GO:0048518)', 'homeostatic process (GO:0042592)', 'regulation of RNA biosynthetic process (GO:2001141)', 'regulation of cellular biosynthetic process (GO:0031326)', 'regulation of cell death (GO:0010941)', 'regulation of transcription, DNA-templated (GO:0006355)', 'positive regulation of gene expression (GO:0010628)', 'cellular chemical homeostasis (GO:0055082)', 'multicellular organism development (GO:0007275)', 'regulation of nitrogen compound metabolic process (GO:0051171)', 'cell differentiation (GO:0030154)', 'regulation of cellular metabolic process (GO:0031323)', 'response to decreased oxygen levels (GO:0036293)', 'muscle structure development (GO:0061061)', 'negative regulation of cell death (GO:0060548)', 'vasculature development (GO:0001944)', 'embryo development (GO:0009790)', 'vasoconstriction (GO:0042310)', 'regulation of programmed cell death (GO:0043067)', 'cellular response to chemical stimulus (GO:0070887)', 'autonomic nervous system development (GO:0048483)', 'endothelin receptor signaling pathway (GO:0086100)', 'enteric nervous system development (GO:0048484)', 'positive regulation of cellular biosynthetic process (GO:0031328)', 'negative regulation of blood vessel diameter (GO:0097756)', 'chemical homeostasis (GO:0048878)'}
ethiopian_human,tibetan_human,tibetan_yak,tibetan_goat; 4
{'regulation of biological quality (GO:0065008)', 'positive regulation of multicellular organismal process (GO:0051240)', 'tissue development (GO:0009888)', 'animal organ development (GO:0048513)', 'response to oxygen-containing compound (GO:1901700)', 'response to oxygen levels (GO:0070482)', 'response to cytokine (GO:0034097)', 'response to stress (GO:0006950)', 'response to organic substance (GO:0010033)', 'cellular response to organic substance (GO:0071310)', 'system development (GO:0048731)', 'regulation of multicellular organismal process (GO:0051239)', 'response to hypoxia (GO:0001666)', 'anatomical structure morphogenesis (GO:0009653)', 'developmental process (GO:0032502)', 'response to stimulus (GO:0050896)', 'positive regulation of biological process (GO:0048518)', 'regulation of cell death (GO:0010941)', 'multicellular organism development (GO:0007275)', 'anatomical structure development (GO:0048856)', 'response to decreased oxygen levels (GO:0036293)'}
ethiopian_human,ethiopian_cow,tibetan_sheep,andean_human; 4
{'positive regulation of cell proliferation (GO:0008284)', 'regulation of animal organ morphogenesis (GO:2000027)'}
ethiopian_human,ethiopian_cow,tibetan_sheep,tibetan_goat; 4
{'positive regulation of cell proliferation (GO:0008284)', 'cellular response to growth factor stimulus (GO:0071363)', 'enzyme linked receptor protein signaling pathway (GO:0007167)', 'regulation of anatomical structure morphogenesis (GO:0022603)'}
ethiopian_human,ethiopian_cow,andean_human,tibetan_goat; 4
{'regulation of multicellular organismal development (GO:2000026)', 'regulation of biological quality (GO:0065008)', 'positive regulation of nucleobase-containing compound metabolic process (GO:0045935)', 'multicellular organismal process (GO:0032501)', 'ion homeostasis (GO:0050801)', 'response to endogenous stimulus (GO:0009719)', 'positive regulation of cellular metabolic process (GO:0031325)', 'cellular response to stimulus (GO:0051716)', 'regulation of apoptotic process (GO:0042981)', 'regulation of developmental process (GO:0050793)', 'response to oxygen levels (GO:0070482)', 'positive regulation of nitrogen compound metabolic process (GO:0051173)', 'response to organic substance (GO:0010033)', 'cellular response to organic substance (GO:0071310)', 'system development (GO:0048731)', 'regulation of multicellular organismal process (GO:0051239)', 'cellular developmental process (GO:0048869)', 'positive regulation of cellular process (GO:0048522)', 'cellular homeostasis (GO:0019725)', 'regulation of metabolic process (GO:0019222)', 'response to hypoxia (GO:0001666)', 'regulation of primary metabolic process (GO:0080090)', 'anatomical structure morphogenesis (GO:0009653)', 'regulation of macromolecule metabolic process (GO:0060255)', 'cell surface receptor signaling pathway (GO:0007166)', 'positive regulation of biological process (GO:0048518)', 'homeostatic process (GO:0042592)', 'cellular chemical homeostasis (GO:0055082)', 'regulation of cell death (GO:0010941)', 'multicellular organism development (GO:0007275)', 'positive regulation of cell proliferation (GO:0008284)', 'cell differentiation (GO:0030154)', 'regulation of nitrogen compound metabolic process (GO:0051171)', 'regulation of cellular metabolic process (GO:0031323)', 'response to decreased oxygen levels (GO:0036293)', 'positive regulation of metabolic process (GO:0009893)', 'regulation of programmed cell death (GO:0043067)', 'cellular response to chemical stimulus (GO:0070887)', 'chemical homeostasis (GO:0048878)', 'positive regulation of macromolecule metabolic process (GO:0010604)'}
ethiopian_human,ethiopian_cow,tibetan_yak,tibetan_goat; 4
{'response to decreased oxygen levels (GO:0036293)', 'response to cytokine (GO:0034097)', 'regulation of biological quality (GO:0065008)', 'positive regulation of multicellular organismal process (GO:0051240)', 'response to hypoxia (GO:0001666)', 'response to organic substance (GO:0010033)', 'anatomical structure morphogenesis (GO:0009653)', 'developmental process (GO:0032502)', 'cellular response to organic substance (GO:0071310)', 'positive regulation of biological process (GO:0048518)', 'anatomical structure development (GO:0048856)', 'cellular response to cytokine stimulus (GO:0071345)', 'system development (GO:0048731)', 'regulation of cell death (GO:0010941)', 'multicellular organism development (GO:0007275)', 'positive regulation of cell proliferation (GO:0008284)', 'regulation of multicellular organismal process (GO:0051239)', 'response to oxygen levels (GO:0070482)', 'positive regulation of cellular process (GO:0048522)'}
ethiopian_human,tibetan_sheep,andean_human,tibetan_goat; 4
{'positive regulation of cell proliferation (GO:0008284)', 'tube development (GO:0035295)'}
ethiopian_human,andean_human,tibetan_yak,tibetan_goat; 4
{'response to decreased oxygen levels (GO:0036293)', 'regulation of biological quality (GO:0065008)', 'response to hypoxia (GO:0001666)', 'tissue development (GO:0009888)', 'response to stress (GO:0006950)', 'response to organic substance (GO:0010033)', 'anatomical structure morphogenesis (GO:0009653)', 'response to stimulus (GO:0050896)', 'cellular response to organic substance (GO:0071310)', 'animal organ development (GO:0048513)', 'positive regulation of biological process (GO:0048518)', 'response to oxygen-containing compound (GO:1901700)', 'positive regulation of cell proliferation (GO:0008284)', 'system development (GO:0048731)', 'regulation of cell death (GO:0010941)', 'multicellular organism development (GO:0007275)', 'regulation of multicellular organismal process (GO:0051239)', 'response to oxygen levels (GO:0070482)', 'positive regulation of cellular process (GO:0048522)'}
tibetan_chicken,tibetan_human,tibetan_cow,andean_human; 4
{'response to decreased oxygen levels (GO:0036293)', 'striated muscle tissue development (GO:0014706)', 'response to hypoxia (GO:0001666)', 'muscle structure development (GO:0061061)', 'response to inorganic substance (GO:0010035)', 'heart development (GO:0007507)', 'muscle tissue development (GO:0060537)', 'cardiac muscle tissue development (GO:0048738)', 'embryonic organ development (GO:0048568)', 'response to oxygen levels (GO:0070482)'}
tibetan_chicken,tibetan_human,andean_human,tibetan_goat; 4
{'response to decreased oxygen levels (GO:0036293)', 'response to hypoxia (GO:0001666)', 'muscle structure development (GO:0061061)', 'response to inorganic substance (GO:0010035)', 'embryonic organ development (GO:0048568)', 'blood circulation (GO:0008015)', 'circulatory system process (GO:0003013)', 'response to oxygen levels (GO:0070482)'}
tibetan_human,tibetan_cow,ethiopian_cow,tibetan_goat; 4
{'response to decreased oxygen levels (GO:0036293)', 'iron ion homeostasis (GO:0055072)', 'response to chemical (GO:0042221)', 'response to hypoxia (GO:0001666)', 'positive regulation of nucleobase-containing compound metabolic process (GO:0045935)', 'anatomical structure morphogenesis (GO:0009653)', 'response to oxygen levels (GO:0070482)', 'system development (GO:0048731)', 'cellular response to chemical stimulus (GO:0070887)', 'positive regulation of cellular metabolic process (GO:0031325)', 'regulation of vasculature development (GO:1901342)', 'regulation of angiogenesis (GO:0045765)'}
tibetan_human,tibetan_cow,andean_horse,andean_human; 4
{'regulation of macromolecule biosynthetic process (GO:0010556)', 'reproductive structure development (GO:0048608)', 'regulation of transcription by RNA polymerase II (GO:0006357)', 'blood vessel development (GO:0001568)', 'regulation of DNA-templated transcription in response to stress (GO:0043620)', 'regulation of gene expression (GO:0010468)', 'regulation of transcription from RNA polymerase II promoter in response to hypoxia (GO:0061418)', 'response to oxygen levels (GO:0070482)', 'angiogenesis (GO:0001525)', 'regulation of cellular macromolecule biosynthetic process (GO:2000112)', 'blood vessel morphogenesis (GO:0048514)', 'regulation of RNA metabolic process (GO:0051252)', 'regulation of biosynthetic process (GO:0009889)', 'regulation of nucleobase-containing compound metabolic process (GO:0019219)', 'cardiovascular system development (GO:0072358)', 'system development (GO:0048731)', 'response to hypoxia (GO:0001666)', 'anatomical structure morphogenesis (GO:0009653)', 'reproductive system development (GO:0061458)', 'regulation of nucleic acid-templated transcription (GO:1903506)', 'cellular response to decreased oxygen levels (GO:0036294)', 'cellular response to hypoxia (GO:0071456)', 'placenta development (GO:0001890)', 'regulation of RNA biosynthetic process (GO:2001141)', 'regulation of cellular biosynthetic process (GO:0031326)', 'regulation of transcription, DNA-templated (GO:0006355)', 'embryonic placenta development (GO:0001892)', 'response to decreased oxygen levels (GO:0036293)', 'response to oxidative stress (GO:0006979)', 'regulation of transcription from RNA polymerase II promoter in response to stress (GO:0043618)', 'in utero embryonic development (GO:0001701)', 'vasculature development (GO:0001944)', 'cellular response to oxygen levels (GO:0071453)', 'muscle structure development (GO:0061061)', 'embryonic organ development (GO:0048568)'}
tibetan_human,tibetan_cow,andean_horse,tibetan_goat; 4
{'iron ion homeostasis (GO:0055072)', 'regulation of macromolecule biosynthetic process (GO:0010556)', 'reproductive structure development (GO:0048608)', 'regulation of transcription by RNA polymerase II (GO:0006357)', 'blood vessel development (GO:0001568)', 'regulation of DNA-templated transcription in response to stress (GO:0043620)', 'regulation of gene expression (GO:0010468)', 'regulation of transcription from RNA polymerase II promoter in response to hypoxia (GO:0061418)', 'response to oxygen levels (GO:0070482)', 'angiogenesis (GO:0001525)', 'regulation of cellular macromolecule biosynthetic process (GO:2000112)', 'blood vessel morphogenesis (GO:0048514)', 'regulation of RNA metabolic process (GO:0051252)', 'regulation of biosynthetic process (GO:0009889)', 'regulation of nucleobase-containing compound metabolic process (GO:0019219)', 'cardiovascular system development (GO:0072358)', 'system development (GO:0048731)', 'response to hypoxia (GO:0001666)', 'anatomical structure morphogenesis (GO:0009653)', 'reproductive system development (GO:0061458)', 'regulation of nucleic acid-templated transcription (GO:1903506)', 'cellular response to decreased oxygen levels (GO:0036294)', 'cellular response to hypoxia (GO:0071456)', 'regulation of RNA biosynthetic process (GO:2001141)', 'regulation of cellular biosynthetic process (GO:0031326)', 'regulation of transcription, DNA-templated (GO:0006355)', 'embryonic placenta development (GO:0001892)', 'response to decreased oxygen levels (GO:0036293)', 'response to chemical (GO:0042221)', 'response to oxidative stress (GO:0006979)', 'regulation of transcription from RNA polymerase II promoter in response to stress (GO:0043618)', 'in utero embryonic development (GO:0001701)', 'vasculature development (GO:0001944)', 'cellular response to oxygen levels (GO:0071453)', 'muscle structure development (GO:0061061)', 'embryonic organ development (GO:0048568)'}
tibetan_human,tibetan_cow,tibetan_pig,tibetan_yak; 4
{'regulation of postsynapse organization (GO:0099175)'}
tibetan_human,tibetan_cow,andean_human,tibetan_yak; 4
{'response to decreased oxygen levels (GO:0036293)', 'response to nitric oxide (GO:0071731)', 'response to hypoxia (GO:0001666)', 'response to stress (GO:0006950)', 'anatomical structure morphogenesis (GO:0009653)', 'cellular amino acid metabolic process (GO:0006520)', 'system development (GO:0048731)', 'ventricular septum morphogenesis (GO:0060412)', 'cellular response to stress (GO:0033554)', 'alpha-amino acid metabolic process (GO:1901605)', 'response to oxygen levels (GO:0070482)'}
tibetan_human,tibetan_cow,andean_human,tibetan_goat; 4
{'regulation of macromolecule biosynthetic process (GO:0010556)', 'anatomical structure formation involved in morphogenesis (GO:0048646)', 'positive regulation of nucleobase-containing compound metabolic process (GO:0045935)', 'reproductive structure development (GO:0048608)', 'regulation of transcription by RNA polymerase II (GO:0006357)', 'response to reactive oxygen species (GO:0000302)', 'blood vessel development (GO:0001568)', 'regulation of DNA-templated transcription in response to stress (GO:0043620)', 'positive regulation of biosynthetic process (GO:0009891)', 'regulation of gene expression (GO:0010468)', 'regulation of transcription from RNA polymerase II promoter in response to hypoxia (GO:0061418)', 'positive regulation of cellular metabolic process (GO:0031325)', 'positive regulation of RNA metabolic process (GO:0051254)', 'cellular response to stress (GO:0033554)', 'response to oxygen levels (GO:0070482)', 'positive regulation of macromolecule biosynthetic process (GO:0010557)', 'angiogenesis (GO:0001525)', 'regulation of cellular macromolecule biosynthetic process (GO:2000112)', 'response to nitric oxide (GO:0071731)', 'blood vessel morphogenesis (GO:0048514)', 'response to stress (GO:0006950)', 'regulation of RNA metabolic process (GO:0051252)', 'response to inorganic substance (GO:0010035)', 'regulation of biosynthetic process (GO:0009889)', 'regulation of nucleobase-containing compound metabolic process (GO:0019219)', 'cardiovascular system development (GO:0072358)', 'response to abiotic stimulus (GO:0009628)', 'positive regulation of transcription, DNA-templated (GO:0045893)', 'system development (GO:0048731)', 'regulation of vasculature development (GO:1901342)', 'regulation of DNA-binding transcription factor activity (GO:0051090)', 'positive regulation of transcription by RNA polymerase II (GO:0045944)', 'response to hypoxia (GO:0001666)', 'circulatory system development (GO:0072359)', 'positive regulation of nucleic acid-templated transcription (GO:1903508)', 'anatomical structure morphogenesis (GO:0009653)', 'positive regulation of RNA biosynthetic process (GO:1902680)', 'regulation of nucleic acid-templated transcription (GO:1903506)', 'reproductive system development (GO:0061458)', 'cellular response to decreased oxygen levels (GO:0036294)', 'cellular response to hypoxia (GO:0071456)', 'regulation of RNA biosynthetic process (GO:2001141)', 'regulation of cellular biosynthetic process (GO:0031326)', 'regulation of transcription, DNA-templated (GO:0006355)', 'positive regulation of gene expression (GO:0010628)', 'embryonic placenta development (GO:0001892)', 'regulation of angiogenesis (GO:0045765)', 'response to decreased oxygen levels (GO:0036293)', 'response to oxidative stress (GO:0006979)', 'regulation of transcription from RNA polymerase II promoter in response to stress (GO:0043618)', 'in utero embryonic development (GO:0001701)', 'vasculature development (GO:0001944)', 'cellular response to oxygen levels (GO:0071453)', 'muscle structure development (GO:0061061)', 'cellular response to chemical stimulus (GO:0070887)', 'positive regulation of cellular biosynthetic process (GO:0031328)', 'embryonic organ development (GO:0048568)'}
tibetan_human,ethiopian_cow,tibetan_dog,andean_human; 4
{'response to decreased oxygen levels (GO:0036293)', 'chemical homeostasis (GO:0048878)', 'cellular homeostasis (GO:0019725)', 'response to hypoxia (GO:0001666)', 'positive regulation of nucleobase-containing compound metabolic process (GO:0045935)', 'ion homeostasis (GO:0050801)', 'response to endogenous stimulus (GO:0009719)', 'homeostatic process (GO:0042592)', 'cellular chemical homeostasis (GO:0055082)', 'multicellular organism development (GO:0007275)', 'cellular response to chemical stimulus (GO:0070887)', 'cellular component organization (GO:0016043)', 'response to oxygen levels (GO:0070482)'}
tibetan_human,ethiopian_cow,tibetan_sheep,andean_human; 4
{'morphogenesis of a branching structure (GO:0001763)', 'morphogenesis of a branching epithelium (GO:0061138)'}
tibetan_human,ethiopian_cow,andean_horse,tibetan_goat; 4
{'response to decreased oxygen levels (GO:0036293)', 'iron ion homeostasis (GO:0055072)', 'response to chemical (GO:0042221)', 'response to hypoxia (GO:0001666)', 'anatomical structure morphogenesis (GO:0009653)', 'system development (GO:0048731)', 'cell differentiation (GO:0030154)', 'response to oxygen levels (GO:0070482)', 'cellular developmental process (GO:0048869)'}
tibetan_human,ethiopian_cow,andean_human,tibetan_goat; 4
{'regulation of multicellular organismal development (GO:2000026)', 'regulation of biological quality (GO:0065008)', 'positive regulation of nucleobase-containing compound metabolic process (GO:0045935)', 'multicellular organismal process (GO:0032501)', 'ion homeostasis (GO:0050801)', 'response to endogenous stimulus (GO:0009719)', 'positive regulation of cellular metabolic process (GO:0031325)', 'cellular response to stimulus (GO:0051716)', 'regulation of apoptotic process (GO:0042981)', 'regulation of developmental process (GO:0050793)', 'response to oxygen levels (GO:0070482)', 'positive regulation of phospholipase C activity (GO:0010863)', 'activation of phospholipase C activity (GO:0007202)', 'response to organic substance (GO:0010033)', 'cellular response to organic substance (GO:0071310)', 'positive regulation of developmental process (GO:0051094)', 'regulation of cell adhesion (GO:0030155)', 'system development (GO:0048731)', 'regulation of vasculature development (GO:1901342)', 'regulation of phospholipase C activity (GO:1900274)', 'regulation of multicellular organismal process (GO:0051239)', 'cellular developmental process (GO:0048869)', 'cellular homeostasis (GO:0019725)', 'regulation of metabolic process (GO:0019222)', 'response to hypoxia (GO:0001666)', 'regulation of macromolecule metabolic process (GO:0060255)', 'anatomical structure morphogenesis (GO:0009653)', 'regulation of primary metabolic process (GO:0080090)', 'positive regulation of biological process (GO:0048518)', 'homeostatic process (GO:0042592)', 'cellular chemical homeostasis (GO:0055082)', 'regulation of cell death (GO:0010941)', 'multicellular organism development (GO:0007275)', 'cell differentiation (GO:0030154)', 'regulation of nitrogen compound metabolic process (GO:0051171)', 'regulation of catalytic activity (GO:0050790)', 'regulation of cellular metabolic process (GO:0031323)', 'regulation of angiogenesis (GO:0045765)', 'response to decreased oxygen levels (GO:0036293)', 'regulation of hydrolase activity (GO:0051336)', 'regulation of programmed cell death (GO:0043067)', 'cellular response to chemical stimulus (GO:0070887)', 'chemical homeostasis (GO:0048878)'}
tibetan_human,ethiopian_cow,tibetan_yak,tibetan_goat; 4
{'response to decreased oxygen levels (GO:0036293)', 'response to cytokine (GO:0034097)', 'positive regulation of multicellular organismal process (GO:0051240)', 'response to hypoxia (GO:0001666)', 'regulation of biological quality (GO:0065008)', 'anatomical structure morphogenesis (GO:0009653)', 'response to organic substance (GO:0010033)', 'developmental process (GO:0032502)', 'cellular response to organic substance (GO:0071310)', 'positive regulation of developmental process (GO:0051094)', 'regulation of cell adhesion (GO:0030155)', 'positive regulation of biological process (GO:0048518)', 'regulation of cell death (GO:0010941)', 'system development (GO:0048731)', 'multicellular organism development (GO:0007275)', 'regulation of multicellular organismal process (GO:0051239)', 'response to oxygen levels (GO:0070482)', 'anatomical structure development (GO:0048856)'}
tibetan_human,tibetan_dog,andean_human,tibetan_goat; 4
{'response to organic cyclic compound (GO:0014070)', 'positive regulation of nucleobase-containing compound metabolic process (GO:0045935)', 'regulation of transcription by RNA polymerase II (GO:0006357)', 'surfactant homeostasis (GO:0043129)', 'ion homeostasis (GO:0050801)', 'response to endogenous stimulus (GO:0009719)', 'regulation of transcription from RNA polymerase II promoter in response to hypoxia (GO:0061418)', 'response to drug (GO:0042493)', 'positive regulation of RNA metabolic process (GO:0051254)', 'cellular response to stress (GO:0033554)', 'embryo development ending in birth or egg hatching (GO:0009792)', 'response to oxygen levels (GO:0070482)', 'chordate embryonic development (GO:0043009)', 'positive regulation of macromolecule biosynthetic process (GO:0010557)', 'response to nitric oxide (GO:0071731)', 'blood vessel morphogenesis (GO:0048514)', 'response to stress (GO:0006950)', 'positive regulation of transcription, DNA-templated (GO:0045893)', 'cellular homeostasis (GO:0019725)', 'response to hypoxia (GO:0001666)', 'positive regulation of nucleic acid-templated transcription (GO:1903508)', 'positive regulation of RNA biosynthetic process (GO:1902680)', 'response to stimulus (GO:0050896)', 'cellular response to decreased oxygen levels (GO:0036294)', 'cellular response to hypoxia (GO:0071456)', 'homeostatic process (GO:0042592)', 'cellular chemical homeostasis (GO:0055082)', 'multicellular organism development (GO:0007275)', 'chemical homeostasis within a tissue (GO:0048875)', 'response to decreased oxygen levels (GO:0036293)', 'response to oxidative stress (GO:0006979)', 'in utero embryonic development (GO:0001701)', 'embryo development (GO:0009790)', 'cellular response to oxygen levels (GO:0071453)', 'cellular response to chemical stimulus (GO:0070887)', 'autonomic nervous system development (GO:0048483)', 'chemical homeostasis (GO:0048878)'}
tibetan_human,tibetan_dog,tibetan_yak,tibetan_goat; 4
{'response to decreased oxygen levels (GO:0036293)', 'response to nitric oxide (GO:0071731)', 'response to hypoxia (GO:0001666)', 'response to stress (GO:0006950)', 'developmental process (GO:0032502)', 'response to stimulus (GO:0050896)', 'multicellular organism development (GO:0007275)', 'response to drug (GO:0042493)', 'cellular response to stress (GO:0033554)', 'response to oxygen levels (GO:0070482)', 'anatomical structure development (GO:0048856)'}
tibetan_human,tibetan_horse,andean_human,tibetan_goat; 4
{'response to organic cyclic compound (GO:0014070)', 'response to antibiotic (GO:0046677)', 'response to oxidative stress (GO:0006979)', 'response to inorganic substance (GO:0010035)', 'response to reactive oxygen species (GO:0000302)', 'response to drug (GO:0042493)', 'response to toxic substance (GO:0009636)'}
tibetan_human,tibetan_sheep,tibetan_pig,tibetan_goat; 4
{'glycerophospholipid metabolic process (GO:0006650)', 'glycerolipid metabolic process (GO:0046486)', 'cellular lipid metabolic process (GO:0044255)', 'phosphatidylinositol metabolic process (GO:0046488)'}
tibetan_human,tibetan_sheep,andean_human,tibetan_yak; 4
{'animal organ morphogenesis (GO:0009887)', 'tissue morphogenesis (GO:0048729)'}
tibetan_human,andean_horse,andean_human,tibetan_goat; 4
{'regulation of macromolecule biosynthetic process (GO:0010556)', 'reproductive structure development (GO:0048608)', 'regulation of transcription by RNA polymerase II (GO:0006357)', 'surfactant homeostasis (GO:0043129)', 'blood vessel development (GO:0001568)', 'regulation of DNA-templated transcription in response to stress (GO:0043620)', 'regulation of gene expression (GO:0010468)', 'regulation of transcription from RNA polymerase II promoter in response to hypoxia (GO:0061418)', 'response to oxygen levels (GO:0070482)', 'angiogenesis (GO:0001525)', 'regulation of cellular macromolecule biosynthetic process (GO:2000112)', 'blood vessel morphogenesis (GO:0048514)', 'regulation of RNA metabolic process (GO:0051252)', 'regulation of biosynthetic process (GO:0009889)', 'regulation of nucleobase-containing compound metabolic process (GO:0019219)', 'cardiovascular system development (GO:0072358)', 'system development (GO:0048731)', 'cellular developmental process (GO:0048869)', 'response to hypoxia (GO:0001666)', 'anatomical structure morphogenesis (GO:0009653)', 'reproductive system development (GO:0061458)', 'regulation of nucleic acid-templated transcription (GO:1903506)', 'cell development (GO:0048468)', 'cellular response to hypoxia (GO:0071456)', 'cellular response to decreased oxygen levels (GO:0036294)', 'regulation of RNA biosynthetic process (GO:2001141)', 'regulation of cellular biosynthetic process (GO:0031326)', 'regulation of transcription, DNA-templated (GO:0006355)', 'embryonic placenta development (GO:0001892)', 'cell differentiation (GO:0030154)', 'chemical homeostasis within a tissue (GO:0048875)', 'response to decreased oxygen levels (GO:0036293)', 'response to oxidative stress (GO:0006979)', 'regulation of transcription from RNA polymerase II promoter in response to stress (GO:0043618)', 'in utero embryonic development (GO:0001701)', 'cellular response to oxygen levels (GO:0071453)', 'vasculature development (GO:0001944)', 'muscle structure development (GO:0061061)', 'embryonic organ development (GO:0048568)'}
tibetan_human,tibetan_pig,tibetan_yak,tibetan_goat; 4
{'cellular metabolic process (GO:0044237)', 'regulation of biological quality (GO:0065008)', 'metabolic process (GO:0008152)', 'response to oxygen-containing compound (GO:1901700)', 'organonitrogen compound metabolic process (GO:1901564)'}
tibetan_human,andean_human,tibetan_yak,tibetan_goat; 4
{'regulation of biological quality (GO:0065008)', 'tissue development (GO:0009888)', 'animal organ development (GO:0048513)', 'response to oxygen-containing compound (GO:1901700)', 'response to drug (GO:0042493)', 'cellular response to stress (GO:0033554)', 'response to oxygen levels (GO:0070482)', 'response to nitric oxide (GO:0071731)', 'response to stress (GO:0006950)', 'response to organic substance (GO:0010033)', 'cellular response to organic substance (GO:0071310)', 'positive regulation of developmental process (GO:0051094)', 'regulation of cell adhesion (GO:0030155)', 'system development (GO:0048731)', 'regulation of multicellular organismal process (GO:0051239)', 'response to hypoxia (GO:0001666)', 'anatomical structure morphogenesis (GO:0009653)', 'response to stimulus (GO:0050896)', 'positive regulation of biological process (GO:0048518)', 'regulation of cell death (GO:0010941)', 'multicellular organism development (GO:0007275)', 'response to decreased oxygen levels (GO:0036293)'}
tibetan_cow,ethiopian_cow,andean_human,tibetan_goat; 4
{'positive regulation of nitrogen compound metabolic process (GO:0051173)', 'response to decreased oxygen levels (GO:0036293)', 'response to hypoxia (GO:0001666)', 'positive regulation of metabolic process (GO:0009893)', 'positive regulation of nucleobase-containing compound metabolic process (GO:0045935)', 'anatomical structure morphogenesis (GO:0009653)', 'response to oxygen levels (GO:0070482)', 'system development (GO:0048731)', 'positive regulation of cellular metabolic process (GO:0031325)', 'regulation of vasculature development (GO:1901342)', 'cellular response to chemical stimulus (GO:0070887)', 'regulation of angiogenesis (GO:0045765)', 'positive regulation of macromolecule metabolic process (GO:0010604)'}
tibetan_cow,andean_horse,andean_human,tibetan_goat; 4
{'regulation of macromolecule biosynthetic process (GO:0010556)', 'reproductive structure development (GO:0048608)', 'regulation of transcription by RNA polymerase II (GO:0006357)', 'blood vessel development (GO:0001568)', 'regulation of DNA-templated transcription in response to stress (GO:0043620)', 'regulation of gene expression (GO:0010468)', 'regulation of transcription from RNA polymerase II promoter in response to hypoxia (GO:0061418)', 'response to oxygen levels (GO:0070482)', 'angiogenesis (GO:0001525)', 'regulation of cellular macromolecule biosynthetic process (GO:2000112)', 'blood vessel morphogenesis (GO:0048514)', 'regulation of RNA metabolic process (GO:0051252)', 'regulation of biosynthetic process (GO:0009889)', 'regulation of nucleobase-containing compound metabolic process (GO:0019219)', 'cardiovascular system development (GO:0072358)', 'system development (GO:0048731)', 'response to hypoxia (GO:0001666)', 'anatomical structure morphogenesis (GO:0009653)', 'reproductive system development (GO:0061458)', 'regulation of nucleic acid-templated transcription (GO:1903506)', 'cellular response to hypoxia (GO:0071456)', 'cellular response to decreased oxygen levels (GO:0036294)', 'regulation of RNA biosynthetic process (GO:2001141)', 'regulation of cellular biosynthetic process (GO:0031326)', 'regulation of transcription, DNA-templated (GO:0006355)', 'embryonic placenta development (GO:0001892)', 'response to decreased oxygen levels (GO:0036293)', 'response to oxidative stress (GO:0006979)', 'regulation of transcription from RNA polymerase II promoter in response to stress (GO:0043618)', 'in utero embryonic development (GO:0001701)', 'cellular response to oxygen levels (GO:0071453)', 'vasculature development (GO:0001944)', 'muscle structure development (GO:0061061)', 'post-translational protein modification (GO:0043687)', 'embryonic organ development (GO:0048568)'}
tibetan_cow,andean_human,tibetan_yak,tibetan_goat; 4
{'response to decreased oxygen levels (GO:0036293)', 'response to nitric oxide (GO:0071731)', 'response to hypoxia (GO:0001666)', 'response to stress (GO:0006950)', 'cellular protein metabolic process (GO:0044267)', 'anatomical structure morphogenesis (GO:0009653)', 'system development (GO:0048731)', 'response to bronchodilator (GO:0097366)', 'cellular response to stress (GO:0033554)', 'response to oxygen levels (GO:0070482)'}
ethiopian_cow,tibetan_dog,andean_human,tibetan_goat; 4
{'response to decreased oxygen levels (GO:0036293)', 'cellular homeostasis (GO:0019725)', 'response to hypoxia (GO:0001666)', 'positive regulation of nucleobase-containing compound metabolic process (GO:0045935)', 'cellular response to drug (GO:0035690)', 'ion homeostasis (GO:0050801)', 'response to endogenous stimulus (GO:0009719)', 'homeostatic process (GO:0042592)', 'cellular chemical homeostasis (GO:0055082)', 'response to oxygen levels (GO:0070482)', 'multicellular organism development (GO:0007275)', 'cellular response to chemical stimulus (GO:0070887)', 'chemical homeostasis (GO:0048878)'}
ethiopian_cow,andean_human,tibetan_yak,tibetan_goat; 4
{'response to decreased oxygen levels (GO:0036293)', 'regulation of biological quality (GO:0065008)', 'response to hypoxia (GO:0001666)', 'response to organic substance (GO:0010033)', 'anatomical structure morphogenesis (GO:0009653)', 'cellular response to organic substance (GO:0071310)', 'positive regulation of developmental process (GO:0051094)', 'regulation of cell adhesion (GO:0030155)', 'positive regulation of biological process (GO:0048518)', 'positive regulation of cell proliferation (GO:0008284)', 'system development (GO:0048731)', 'regulation of localization (GO:0032879)', 'regulation of cell death (GO:0010941)', 'multicellular organism development (GO:0007275)', 'regulation of cell proliferation (GO:0042127)', 'regulation of multicellular organismal process (GO:0051239)', 'response to oxygen levels (GO:0070482)', 'positive regulation of cellular process (GO:0048522)'}
tibetan_dog,tibetan_pig,andean_human,tibetan_goat; 4
{'cellular response to chemical stimulus (GO:0070887)', 'cellular process (GO:0009987)', 'cell communication (GO:0007154)'}
tibetan_human,tibetan_cow,tibetan_horse,andean_human,tibetan_goat; 5
{'response to reactive oxygen species (GO:0000302)', 'response to oxidative stress (GO:0006979)', 'response to inorganic substance (GO:0010035)'}
tibetan_human,tibetan_horse,tibetan_pig,andean_human,tibetan_goat; 5
{'response to toxic substance (GO:0009636)'}
ethiopian_human,tibetan_chicken,ethiopian_cow,tibetan_sheep,tibetan_goat; 5
{'cellular response to growth factor stimulus (GO:0071363)'}
ethiopian_human,tibetan_human,tibetan_cow,tibetan_dog,tibetan_goat; 5
{'response to decreased oxygen levels (GO:0036293)', 'response to chemical (GO:0042221)', 'response to hypoxia (GO:0001666)', 'positive regulation of nucleobase-containing compound metabolic process (GO:0045935)', 'regulation of transcription by RNA polymerase II (GO:0006357)', 'blood vessel morphogenesis (GO:0048514)', 'response to stress (GO:0006950)', 'positive regulation of nucleic acid-templated transcription (GO:1903508)', 'positive regulation of RNA biosynthetic process (GO:1902680)', 'positive regulation of transcription, DNA-templated (GO:0045893)', 'cellular response to chemical stimulus (GO:0070887)', 'positive regulation of RNA metabolic process (GO:0051254)', 'response to oxygen levels (GO:0070482)', 'positive regulation of macromolecule biosynthetic process (GO:0010557)'}
ethiopian_human,tibetan_human,ethiopian_cow,andean_horse,tibetan_goat; 5
{'response to decreased oxygen levels (GO:0036293)', 'response to chemical (GO:0042221)', 'response to hypoxia (GO:0001666)', 'anatomical structure morphogenesis (GO:0009653)', 'system development (GO:0048731)', 'cell differentiation (GO:0030154)', 'response to oxygen levels (GO:0070482)', 'cellular developmental process (GO:0048869)'}
ethiopian_human,tibetan_human,tibetan_dog,tibetan_yak,tibetan_goat; 5
{'response to decreased oxygen levels (GO:0036293)', 'response to hypoxia (GO:0001666)', 'response to stress (GO:0006950)', 'developmental process (GO:0032502)', 'response to stimulus (GO:0050896)', 'multicellular organism development (GO:0007275)', 'response to oxygen levels (GO:0070482)', 'anatomical structure development (GO:0048856)'}
ethiopian_human,tibetan_human,tibetan_sheep,tibetan_pig,tibetan_goat; 5
{'glycerolipid metabolic process (GO:0046486)'}
tibetan_chicken,tibetan_human,tibetan_pig,andean_human,tibetan_goat; 5
{'blood circulation (GO:0008015)', 'circulatory system process (GO:0003013)'}
tibetan_chicken,tibetan_human,tibetan_dog,andean_horse,tibetan_goat; 5
{'response to decreased oxygen levels (GO:0036293)', 'response to hypoxia (GO:0001666)', 'regulation of blood circulation (GO:1903522)', 'response to oxygen levels (GO:0070482)', 'regulation of heart contraction (GO:0008016)'}
tibetan_human,tibetan_cow,tibetan_dog,andean_horse,tibetan_goat; 5
{'response to decreased oxygen levels (GO:0036293)', 'response to chemical (GO:0042221)', 'response to hypoxia (GO:0001666)', 'response to oxidative stress (GO:0006979)', 'blood vessel morphogenesis (GO:0048514)', 'regulation of transcription by RNA polymerase II (GO:0006357)', 'in utero embryonic development (GO:0001701)', 'cellular response to oxygen levels (GO:0071453)', 'cellular response to decreased oxygen levels (GO:0036294)', 'cellular response to hypoxia (GO:0071456)', 'regulation of transcription from RNA polymerase II promoter in response to hypoxia (GO:0061418)', 'response to oxygen levels (GO:0070482)'}
tibetan_human,tibetan_dog,tibetan_horse,andean_human,tibetan_goat; 5
{'response to organic cyclic compound (GO:0014070)', 'response to oxidative stress (GO:0006979)', 'response to drug (GO:0042493)'}
ethiopian_human,tibetan_human,tibetan_cow,ethiopian_cow,tibetan_goat; 5
{'response to decreased oxygen levels (GO:0036293)', 'response to chemical (GO:0042221)', 'response to hypoxia (GO:0001666)', 'positive regulation of nucleobase-containing compound metabolic process (GO:0045935)', 'anatomical structure morphogenesis (GO:0009653)', 'system development (GO:0048731)', 'positive regulation of cellular metabolic process (GO:0031325)', 'cellular response to chemical stimulus (GO:0070887)', 'response to oxygen levels (GO:0070482)'}
ethiopian_human,tibetan_human,tibetan_cow,andean_human,tibetan_goat; 5
{'regulation of macromolecule biosynthetic process (GO:0010556)', 'anatomical structure formation involved in morphogenesis (GO:0048646)', 'positive regulation of nucleobase-containing compound metabolic process (GO:0045935)', 'regulation of transcription by RNA polymerase II (GO:0006357)', 'blood vessel development (GO:0001568)', 'positive regulation of biosynthetic process (GO:0009891)', 'regulation of gene expression (GO:0010468)', 'positive regulation of cellular metabolic process (GO:0031325)', 'positive regulation of RNA metabolic process (GO:0051254)', 'response to oxygen levels (GO:0070482)', 'positive regulation of macromolecule biosynthetic process (GO:0010557)', 'angiogenesis (GO:0001525)', 'regulation of cellular macromolecule biosynthetic process (GO:2000112)', 'blood vessel morphogenesis (GO:0048514)', 'response to stress (GO:0006950)', 'regulation of RNA metabolic process (GO:0051252)', 'regulation of biosynthetic process (GO:0009889)', 'regulation of nucleobase-containing compound metabolic process (GO:0019219)', 'response to abiotic stimulus (GO:0009628)', 'positive regulation of transcription, DNA-templated (GO:0045893)', 'system development (GO:0048731)', 'positive regulation of transcription by RNA polymerase II (GO:0045944)', 'response to hypoxia (GO:0001666)', 'positive regulation of nucleic acid-templated transcription (GO:1903508)', 'anatomical structure morphogenesis (GO:0009653)', 'positive regulation of RNA biosynthetic process (GO:1902680)', 'regulation of nucleic acid-templated transcription (GO:1903506)', 'regulation of RNA biosynthetic process (GO:2001141)', 'regulation of cellular biosynthetic process (GO:0031326)', 'regulation of transcription, DNA-templated (GO:0006355)', 'positive regulation of gene expression (GO:0010628)', 'response to decreased oxygen levels (GO:0036293)', 'muscle structure development (GO:0061061)', 'vasculature development (GO:0001944)', 'cellular response to chemical stimulus (GO:0070887)', 'positive regulation of cellular biosynthetic process (GO:0031328)'}
ethiopian_human,tibetan_human,ethiopian_cow,tibetan_sheep,tibetan_goat; 5
{'regulation of anatomical structure morphogenesis (GO:0022603)'}
ethiopian_human,tibetan_human,tibetan_dog,andean_human,tibetan_goat; 5
{'response to organic cyclic compound (GO:0014070)', 'positive regulation of nucleobase-containing compound metabolic process (GO:0045935)', 'regulation of transcription by RNA polymerase II (GO:0006357)', 'ion homeostasis (GO:0050801)', 'response to endogenous stimulus (GO:0009719)', 'positive regulation of RNA metabolic process (GO:0051254)', 'response to oxygen levels (GO:0070482)', 'positive regulation of macromolecule biosynthetic process (GO:0010557)', 'blood vessel morphogenesis (GO:0048514)', 'response to stress (GO:0006950)', 'positive regulation of transcription, DNA-templated (GO:0045893)', 'cellular homeostasis (GO:0019725)', 'response to hypoxia (GO:0001666)', 'positive regulation of nucleic acid-templated transcription (GO:1903508)', 'positive regulation of RNA biosynthetic process (GO:1902680)', 'response to stimulus (GO:0050896)', 'homeostatic process (GO:0042592)', 'cellular chemical homeostasis (GO:0055082)', 'multicellular organism development (GO:0007275)', 'response to decreased oxygen levels (GO:0036293)', 'embryo development (GO:0009790)', 'cellular response to chemical stimulus (GO:0070887)', 'autonomic nervous system development (GO:0048483)', 'chemical homeostasis (GO:0048878)'}
ethiopian_human,tibetan_human,tibetan_sheep,andean_human,tibetan_yak; 5
{'animal organ morphogenesis (GO:0009887)'}
ethiopian_human,tibetan_human,andean_horse,andean_human,tibetan_goat; 5
{'regulation of macromolecule biosynthetic process (GO:0010556)', 'regulation of transcription by RNA polymerase II (GO:0006357)', 'blood vessel development (GO:0001568)', 'regulation of gene expression (GO:0010468)', 'response to oxygen levels (GO:0070482)', 'angiogenesis (GO:0001525)', 'regulation of cellular macromolecule biosynthetic process (GO:2000112)', 'blood vessel morphogenesis (GO:0048514)', 'regulation of RNA metabolic process (GO:0051252)', 'regulation of biosynthetic process (GO:0009889)', 'regulation of nucleobase-containing compound metabolic process (GO:0019219)', 'system development (GO:0048731)', 'cellular developmental process (GO:0048869)', 'response to hypoxia (GO:0001666)', 'anatomical structure morphogenesis (GO:0009653)', 'regulation of nucleic acid-templated transcription (GO:1903506)', 'regulation of RNA biosynthetic process (GO:2001141)', 'regulation of cellular biosynthetic process (GO:0031326)', 'regulation of transcription, DNA-templated (GO:0006355)', 'cell differentiation (GO:0030154)', 'response to decreased oxygen levels (GO:0036293)', 'muscle structure development (GO:0061061)', 'vasculature development (GO:0001944)'}
ethiopian_human,tibetan_human,tibetan_pig,andean_human,tibetan_goat; 5
{'response to oxygen-containing compound (GO:1901700)', 'regulation of biological quality (GO:0065008)', 'cellular response to chemical stimulus (GO:0070887)', 'cellular response to stimulus (GO:0051716)'}
ethiopian_human,tibetan_cow,ethiopian_cow,andean_human,tibetan_goat; 5
{'positive regulation of nitrogen compound metabolic process (GO:0051173)', 'response to decreased oxygen levels (GO:0036293)', 'response to hypoxia (GO:0001666)', 'positive regulation of metabolic process (GO:0009893)', 'positive regulation of nucleobase-containing compound metabolic process (GO:0045935)', 'anatomical structure morphogenesis (GO:0009653)', 'system development (GO:0048731)', 'positive regulation of cellular metabolic process (GO:0031325)', 'cellular response to chemical stimulus (GO:0070887)', 'response to oxygen levels (GO:0070482)', 'positive regulation of macromolecule metabolic process (GO:0010604)'}
ethiopian_human,tibetan_human,tibetan_cow,andean_horse,tibetan_goat; 5
{'regulation of macromolecule biosynthetic process (GO:0010556)', 'regulation of transcription by RNA polymerase II (GO:0006357)', 'blood vessel development (GO:0001568)', 'regulation of gene expression (GO:0010468)', 'response to oxygen levels (GO:0070482)', 'angiogenesis (GO:0001525)', 'regulation of cellular macromolecule biosynthetic process (GO:2000112)', 'blood vessel morphogenesis (GO:0048514)', 'regulation of RNA metabolic process (GO:0051252)', 'regulation of biosynthetic process (GO:0009889)', 'regulation of nucleobase-containing compound metabolic process (GO:0019219)', 'system development (GO:0048731)', 'response to hypoxia (GO:0001666)', 'anatomical structure morphogenesis (GO:0009653)', 'regulation of nucleic acid-templated transcription (GO:1903506)', 'regulation of RNA biosynthetic process (GO:2001141)', 'regulation of cellular biosynthetic process (GO:0031326)', 'regulation of transcription, DNA-templated (GO:0006355)', 'response to decreased oxygen levels (GO:0036293)', 'response to chemical (GO:0042221)', 'muscle structure development (GO:0061061)', 'vasculature development (GO:0001944)'}
ethiopian_human,tibetan_human,ethiopian_cow,tibetan_dog,tibetan_goat; 5
{'response to decreased oxygen levels (GO:0036293)', 'chemical homeostasis (GO:0048878)', 'response to chemical (GO:0042221)', 'cellular homeostasis (GO:0019725)', 'response to hypoxia (GO:0001666)', 'positive regulation of nucleobase-containing compound metabolic process (GO:0045935)', 'metal ion homeostasis (GO:0055065)', 'developmental process (GO:0032502)', 'ion homeostasis (GO:0050801)', 'response to endogenous stimulus (GO:0009719)', 'homeostatic process (GO:0042592)', 'cellular chemical homeostasis (GO:0055082)', 'multicellular organism development (GO:0007275)', 'cellular response to chemical stimulus (GO:0070887)', 'cellular response to endogenous stimulus (GO:0071495)', 'response to oxygen levels (GO:0070482)', 'anatomical structure development (GO:0048856)'}
ethiopian_human,tibetan_human,ethiopian_cow,tibetan_pig,tibetan_goat; 5
{'regulation of biological quality (GO:0065008)', 'cellular response to stimulus (GO:0051716)', 'cellular response to chemical stimulus (GO:0070887)', 'response to chemical (GO:0042221)'}
ethiopian_human,ethiopian_cow,andean_human,tibetan_yak,tibetan_goat; 5
{'response to decreased oxygen levels (GO:0036293)', 'regulation of biological quality (GO:0065008)', 'response to hypoxia (GO:0001666)', 'response to organic substance (GO:0010033)', 'anatomical structure morphogenesis (GO:0009653)', 'cellular response to organic substance (GO:0071310)', 'positive regulation of biological process (GO:0048518)', 'regulation of cell death (GO:0010941)', 'system development (GO:0048731)', 'multicellular organism development (GO:0007275)', 'positive regulation of cell proliferation (GO:0008284)', 'regulation of multicellular organismal process (GO:0051239)', 'response to oxygen levels (GO:0070482)', 'positive regulation of cellular process (GO:0048522)'}
ethiopian_human,tibetan_dog,tibetan_pig,andean_human,tibetan_goat; 5
{'cellular response to chemical stimulus (GO:0070887)', 'cell communication (GO:0007154)'}
tibetan_human,tibetan_cow,tibetan_dog,andean_human,tibetan_goat; 5
{'positive regulation of nucleobase-containing compound metabolic process (GO:0045935)', 'regulation of transcription by RNA polymerase II (GO:0006357)', 'regulation of transcription from RNA polymerase II promoter in response to hypoxia (GO:0061418)', 'positive regulation of RNA metabolic process (GO:0051254)', 'cellular response to stress (GO:0033554)', 'response to oxygen levels (GO:0070482)', 'positive regulation of macromolecule biosynthetic process (GO:0010557)', 'response to nitric oxide (GO:0071731)', 'blood vessel morphogenesis (GO:0048514)', 'response to stress (GO:0006950)', 'positive regulation of transcription, DNA-templated (GO:0045893)', 'response to hypoxia (GO:0001666)', 'positive regulation of nucleic acid-templated transcription (GO:1903508)', 'positive regulation of RNA biosynthetic process (GO:1902680)', 'cellular response to decreased oxygen levels (GO:0036294)', 'cellular response to hypoxia (GO:0071456)', 'response to decreased oxygen levels (GO:0036293)', 'response to oxidative stress (GO:0006979)', 'in utero embryonic development (GO:0001701)', 'cellular response to oxygen levels (GO:0071453)', 'cellular response to chemical stimulus (GO:0070887)'}
tibetan_human,tibetan_cow,andean_human,tibetan_yak,tibetan_goat; 5
{'response to decreased oxygen levels (GO:0036293)', 'response to nitric oxide (GO:0071731)', 'response to hypoxia (GO:0001666)', 'response to stress (GO:0006950)', 'anatomical structure morphogenesis (GO:0009653)', 'system development (GO:0048731)', 'cellular response to stress (GO:0033554)', 'response to oxygen levels (GO:0070482)'}
tibetan_human,ethiopian_cow,andean_human,tibetan_yak,tibetan_goat; 5
{'response to decreased oxygen levels (GO:0036293)', 'regulation of biological quality (GO:0065008)', 'response to hypoxia (GO:0001666)', 'response to organic substance (GO:0010033)', 'anatomical structure morphogenesis (GO:0009653)', 'cellular response to organic substance (GO:0071310)', 'positive regulation of developmental process (GO:0051094)', 'regulation of cell adhesion (GO:0030155)', 'positive regulation of biological process (GO:0048518)', 'regulation of cell death (GO:0010941)', 'system development (GO:0048731)', 'multicellular organism development (GO:0007275)', 'regulation of multicellular organismal process (GO:0051239)', 'response to oxygen levels (GO:0070482)'}
tibetan_human,tibetan_dog,andean_horse,andean_human,tibetan_goat; 5
{'response to decreased oxygen levels (GO:0036293)', 'response to hypoxia (GO:0001666)', 'response to oxidative stress (GO:0006979)', 'blood vessel morphogenesis (GO:0048514)', 'regulation of transcription by RNA polymerase II (GO:0006357)', 'in utero embryonic development (GO:0001701)', 'surfactant homeostasis (GO:0043129)', 'cellular response to oxygen levels (GO:0071453)', 'cellular response to decreased oxygen levels (GO:0036294)', 'cellular response to hypoxia (GO:0071456)', 'regulation of transcription from RNA polymerase II promoter in response to hypoxia (GO:0061418)', 'chemical homeostasis within a tissue (GO:0048875)', 'response to oxygen levels (GO:0070482)'}
tibetan_human,tibetan_dog,andean_human,tibetan_yak,tibetan_goat; 5
{'response to decreased oxygen levels (GO:0036293)', 'response to nitric oxide (GO:0071731)', 'response to hypoxia (GO:0001666)', 'response to stress (GO:0006950)', 'response to stimulus (GO:0050896)', 'multicellular organism development (GO:0007275)', 'response to drug (GO:0042493)', 'cellular response to stress (GO:0033554)', 'response to oxygen levels (GO:0070482)'}
ethiopian_human,tibetan_human,tibetan_sheep,andean_human,tibetan_goat; 5
{'tube development (GO:0035295)'}
tibetan_human,tibetan_cow,ethiopian_cow,andean_horse,tibetan_goat; 5
{'response to decreased oxygen levels (GO:0036293)', 'iron ion homeostasis (GO:0055072)', 'response to chemical (GO:0042221)', 'response to hypoxia (GO:0001666)', 'anatomical structure morphogenesis (GO:0009653)', 'system development (GO:0048731)', 'response to oxygen levels (GO:0070482)'}
tibetan_cow,tibetan_dog,andean_human,tibetan_yak,tibetan_goat; 5
{'response to decreased oxygen levels (GO:0036293)', 'response to nitric oxide (GO:0071731)', 'response to hypoxia (GO:0001666)', 'response to stress (GO:0006950)', 'response to bronchodilator (GO:0097366)', 'cellular response to stress (GO:0033554)', 'response to oxygen levels (GO:0070482)'}
ethiopian_human,tibetan_human,ethiopian_cow,andean_human,tibetan_goat; 5
{'regulation of multicellular organismal development (GO:2000026)', 'regulation of biological quality (GO:0065008)', 'positive regulation of nucleobase-containing compound metabolic process (GO:0045935)', 'multicellular organismal process (GO:0032501)', 'ion homeostasis (GO:0050801)', 'response to endogenous stimulus (GO:0009719)', 'positive regulation of cellular metabolic process (GO:0031325)', 'cellular response to stimulus (GO:0051716)', 'regulation of apoptotic process (GO:0042981)', 'regulation of developmental process (GO:0050793)', 'response to oxygen levels (GO:0070482)', 'response to organic substance (GO:0010033)', 'cellular response to organic substance (GO:0071310)', 'system development (GO:0048731)', 'regulation of multicellular organismal process (GO:0051239)', 'cellular developmental process (GO:0048869)', 'cellular homeostasis (GO:0019725)', 'regulation of metabolic process (GO:0019222)', 'response to hypoxia (GO:0001666)', 'regulation of macromolecule metabolic process (GO:0060255)', 'anatomical structure morphogenesis (GO:0009653)', 'regulation of primary metabolic process (GO:0080090)', 'positive regulation of biological process (GO:0048518)', 'homeostatic process (GO:0042592)', 'cellular chemical homeostasis (GO:0055082)', 'regulation of cell death (GO:0010941)', 'multicellular organism development (GO:0007275)', 'cell differentiation (GO:0030154)', 'regulation of nitrogen compound metabolic process (GO:0051171)', 'regulation of cellular metabolic process (GO:0031323)', 'response to decreased oxygen levels (GO:0036293)', 'regulation of programmed cell death (GO:0043067)', 'cellular response to chemical stimulus (GO:0070887)', 'chemical homeostasis (GO:0048878)'}
ethiopian_human,tibetan_human,ethiopian_cow,tibetan_yak,tibetan_goat; 5
{'response to decreased oxygen levels (GO:0036293)', 'response to cytokine (GO:0034097)', 'positive regulation of multicellular organismal process (GO:0051240)', 'response to hypoxia (GO:0001666)', 'regulation of biological quality (GO:0065008)', 'response to organic substance (GO:0010033)', 'anatomical structure morphogenesis (GO:0009653)', 'developmental process (GO:0032502)', 'cellular response to organic substance (GO:0071310)', 'positive regulation of biological process (GO:0048518)', 'regulation of cell death (GO:0010941)', 'system development (GO:0048731)', 'multicellular organism development (GO:0007275)', 'regulation of multicellular organismal process (GO:0051239)', 'response to oxygen levels (GO:0070482)', 'anatomical structure development (GO:0048856)'}
ethiopian_human,tibetan_human,andean_human,tibetan_yak,tibetan_goat; 5
{'response to decreased oxygen levels (GO:0036293)', 'regulation of biological quality (GO:0065008)', 'response to hypoxia (GO:0001666)', 'tissue development (GO:0009888)', 'response to stress (GO:0006950)', 'response to organic substance (GO:0010033)', 'anatomical structure morphogenesis (GO:0009653)', 'response to stimulus (GO:0050896)', 'cellular response to organic substance (GO:0071310)', 'animal organ development (GO:0048513)', 'positive regulation of biological process (GO:0048518)', 'response to oxygen-containing compound (GO:1901700)', 'regulation of cell death (GO:0010941)', 'system development (GO:0048731)', 'multicellular organism development (GO:0007275)', 'regulation of multicellular organismal process (GO:0051239)', 'response to oxygen levels (GO:0070482)'}
tibetan_chicken,tibetan_human,tibetan_cow,andean_human,tibetan_goat; 5
{'response to decreased oxygen levels (GO:0036293)', 'response to hypoxia (GO:0001666)', 'response to inorganic substance (GO:0010035)', 'muscle structure development (GO:0061061)', 'embryonic organ development (GO:0048568)', 'response to oxygen levels (GO:0070482)'}
tibetan_chicken,ethiopian_cow,tibetan_dog,andean_human,tibetan_goat; 5
{'response to decreased oxygen levels (GO:0036293)', 'cellular response to drug (GO:0035690)', 'response to oxygen levels (GO:0070482)', 'response to hypoxia (GO:0001666)'}
tibetan_human,tibetan_cow,ethiopian_cow,andean_human,tibetan_goat; 5
{'response to decreased oxygen levels (GO:0036293)', 'response to hypoxia (GO:0001666)', 'positive regulation of nucleobase-containing compound metabolic process (GO:0045935)', 'anatomical structure morphogenesis (GO:0009653)', 'regulation of angiogenesis (GO:0045765)', 'system development (GO:0048731)', 'cellular response to chemical stimulus (GO:0070887)', 'positive regulation of cellular metabolic process (GO:0031325)', 'regulation of vasculature development (GO:1901342)', 'response to oxygen levels (GO:0070482)'}
tibetan_human,tibetan_cow,andean_horse,andean_human,tibetan_goat; 5
{'regulation of macromolecule biosynthetic process (GO:0010556)', 'reproductive structure development (GO:0048608)', 'regulation of transcription by RNA polymerase II (GO:0006357)', 'blood vessel development (GO:0001568)', 'regulation of DNA-templated transcription in response to stress (GO:0043620)', 'regulation of gene expression (GO:0010468)', 'regulation of transcription from RNA polymerase II promoter in response to hypoxia (GO:0061418)', 'response to oxygen levels (GO:0070482)', 'angiogenesis (GO:0001525)', 'regulation of cellular macromolecule biosynthetic process (GO:2000112)', 'blood vessel morphogenesis (GO:0048514)', 'regulation of RNA metabolic process (GO:0051252)', 'regulation of biosynthetic process (GO:0009889)', 'regulation of nucleobase-containing compound metabolic process (GO:0019219)', 'cardiovascular system development (GO:0072358)', 'system development (GO:0048731)', 'response to hypoxia (GO:0001666)', 'anatomical structure morphogenesis (GO:0009653)', 'reproductive system development (GO:0061458)', 'regulation of nucleic acid-templated transcription (GO:1903506)', 'cellular response to decreased oxygen levels (GO:0036294)', 'cellular response to hypoxia (GO:0071456)', 'regulation of RNA biosynthetic process (GO:2001141)', 'regulation of cellular biosynthetic process (GO:0031326)', 'regulation of transcription, DNA-templated (GO:0006355)', 'embryonic placenta development (GO:0001892)', 'response to decreased oxygen levels (GO:0036293)', 'response to oxidative stress (GO:0006979)', 'regulation of transcription from RNA polymerase II promoter in response to stress (GO:0043618)', 'in utero embryonic development (GO:0001701)', 'vasculature development (GO:0001944)', 'cellular response to oxygen levels (GO:0071453)', 'muscle structure development (GO:0061061)', 'embryonic organ development (GO:0048568)'}
tibetan_human,tibetan_dog,tibetan_horse,andean_human,tibetan_yak,tibetan_goat; 6
{'response to drug (GO:0042493)'}
ethiopian_human,tibetan_human,tibetan_dog,tibetan_horse,andean_human,tibetan_goat; 6
{'response to organic cyclic compound (GO:0014070)'}
ethiopian_human,tibetan_human,tibetan_cow,andean_human,tibetan_yak,tibetan_goat; 6
{'response to decreased oxygen levels (GO:0036293)', 'response to hypoxia (GO:0001666)', 'response to stress (GO:0006950)', 'anatomical structure morphogenesis (GO:0009653)', 'system development (GO:0048731)', 'response to oxygen levels (GO:0070482)'}
ethiopian_human,tibetan_human,tibetan_cow,tibetan_dog,andean_horse,tibetan_goat; 6
{'response to decreased oxygen levels (GO:0036293)', 'response to chemical (GO:0042221)', 'response to hypoxia (GO:0001666)', 'blood vessel morphogenesis (GO:0048514)', 'regulation of transcription by RNA polymerase II (GO:0006357)', 'response to oxygen levels (GO:0070482)'}
ethiopian_human,tibetan_human,tibetan_pig,andean_human,tibetan_yak,tibetan_goat; 6
{'response to oxygen-containing compound (GO:1901700)', 'regulation of biological quality (GO:0065008)'}
tibetan_chicken,tibetan_human,tibetan_cow,tibetan_horse,andean_human,tibetan_goat; 6
{'response to inorganic substance (GO:0010035)'}
tibetan_chicken,tibetan_human,tibetan_cow,andean_horse,andean_human,tibetan_goat; 6
{'response to decreased oxygen levels (GO:0036293)', 'response to hypoxia (GO:0001666)', 'muscle structure development (GO:0061061)', 'embryonic organ development (GO:0048568)', 'response to oxygen levels (GO:0070482)'}
ethiopian_human,tibetan_human,tibetan_cow,ethiopian_cow,tibetan_dog,tibetan_goat; 6
{'response to decreased oxygen levels (GO:0036293)', 'response to chemical (GO:0042221)', 'response to hypoxia (GO:0001666)', 'positive regulation of nucleobase-containing compound metabolic process (GO:0045935)', 'cellular response to chemical stimulus (GO:0070887)', 'response to oxygen levels (GO:0070482)'}
ethiopian_human,tibetan_human,ethiopian_cow,tibetan_dog,tibetan_yak,tibetan_goat; 6
{'response to decreased oxygen levels (GO:0036293)', 'response to hypoxia (GO:0001666)', 'developmental process (GO:0032502)', 'multicellular organism development (GO:0007275)', 'response to oxygen levels (GO:0070482)', 'anatomical structure development (GO:0048856)'}
ethiopian_human,ethiopian_cow,tibetan_sheep,andean_human,tibetan_yak,tibetan_goat; 6
{'positive regulation of cell proliferation (GO:0008284)'}
ethiopian_human,tibetan_human,ethiopian_cow,andean_horse,andean_human,tibetan_goat; 6
{'response to decreased oxygen levels (GO:0036293)', 'response to hypoxia (GO:0001666)', 'anatomical structure morphogenesis (GO:0009653)', 'system development (GO:0048731)', 'cell differentiation (GO:0030154)', 'response to oxygen levels (GO:0070482)', 'cellular developmental process (GO:0048869)'}
ethiopian_human,tibetan_human,ethiopian_cow,tibetan_pig,andean_human,tibetan_goat; 6
{'regulation of biological quality (GO:0065008)', 'cellular response to chemical stimulus (GO:0070887)', 'cellular response to stimulus (GO:0051716)'}
ethiopian_human,tibetan_human,tibetan_cow,ethiopian_cow,andean_horse,tibetan_goat; 6
{'response to decreased oxygen levels (GO:0036293)', 'response to chemical (GO:0042221)', 'response to hypoxia (GO:0001666)', 'anatomical structure morphogenesis (GO:0009653)', 'system development (GO:0048731)', 'response to oxygen levels (GO:0070482)'}
ethiopian_human,tibetan_human,tibetan_cow,andean_horse,andean_human,tibetan_goat; 6
{'regulation of macromolecule biosynthetic process (GO:0010556)', 'regulation of transcription by RNA polymerase II (GO:0006357)', 'blood vessel development (GO:0001568)', 'regulation of gene expression (GO:0010468)', 'response to oxygen levels (GO:0070482)', 'angiogenesis (GO:0001525)', 'regulation of cellular macromolecule biosynthetic process (GO:2000112)', 'blood vessel morphogenesis (GO:0048514)', 'regulation of RNA metabolic process (GO:0051252)', 'regulation of biosynthetic process (GO:0009889)', 'regulation of nucleobase-containing compound metabolic process (GO:0019219)', 'system development (GO:0048731)', 'response to hypoxia (GO:0001666)', 'anatomical structure morphogenesis (GO:0009653)', 'regulation of nucleic acid-templated transcription (GO:1903506)', 'regulation of RNA biosynthetic process (GO:2001141)', 'regulation of cellular biosynthetic process (GO:0031326)', 'regulation of transcription, DNA-templated (GO:0006355)', 'response to decreased oxygen levels (GO:0036293)', 'muscle structure development (GO:0061061)', 'vasculature development (GO:0001944)'}
ethiopian_human,tibetan_human,tibetan_dog,andean_human,tibetan_yak,tibetan_goat; 6
{'response to decreased oxygen levels (GO:0036293)', 'response to hypoxia (GO:0001666)', 'response to stress (GO:0006950)', 'response to stimulus (GO:0050896)', 'multicellular organism development (GO:0007275)', 'response to oxygen levels (GO:0070482)'}
tibetan_human,tibetan_cow,tibetan_dog,andean_horse,andean_human,tibetan_goat; 6
{'response to decreased oxygen levels (GO:0036293)', 'response to hypoxia (GO:0001666)', 'response to oxidative stress (GO:0006979)', 'blood vessel morphogenesis (GO:0048514)', 'regulation of transcription by RNA polymerase II (GO:0006357)', 'in utero embryonic development (GO:0001701)', 'cellular response to oxygen levels (GO:0071453)', 'cellular response to decreased oxygen levels (GO:0036294)', 'cellular response to hypoxia (GO:0071456)', 'regulation of transcription from RNA polymerase II promoter in response to hypoxia (GO:0061418)', 'response to oxygen levels (GO:0070482)'}
ethiopian_human,tibetan_human,tibetan_cow,ethiopian_cow,andean_human,tibetan_goat; 6
{'response to decreased oxygen levels (GO:0036293)', 'response to hypoxia (GO:0001666)', 'positive regulation of nucleobase-containing compound metabolic process (GO:0045935)', 'anatomical structure morphogenesis (GO:0009653)', 'system development (GO:0048731)', 'positive regulation of cellular metabolic process (GO:0031325)', 'cellular response to chemical stimulus (GO:0070887)', 'response to oxygen levels (GO:0070482)'}
ethiopian_human,tibetan_human,ethiopian_cow,andean_human,tibetan_yak,tibetan_goat; 6
{'response to decreased oxygen levels (GO:0036293)', 'regulation of biological quality (GO:0065008)', 'response to hypoxia (GO:0001666)', 'response to organic substance (GO:0010033)', 'anatomical structure morphogenesis (GO:0009653)', 'cellular response to organic substance (GO:0071310)', 'positive regulation of biological process (GO:0048518)', 'regulation of cell death (GO:0010941)', 'system development (GO:0048731)', 'multicellular organism development (GO:0007275)', 'regulation of multicellular organismal process (GO:0051239)', 'response to oxygen levels (GO:0070482)'}
ethiopian_human,tibetan_human,tibetan_cow,tibetan_dog,andean_human,tibetan_goat; 6
{'response to decreased oxygen levels (GO:0036293)', 'response to hypoxia (GO:0001666)', 'positive regulation of nucleobase-containing compound metabolic process (GO:0045935)', 'blood vessel morphogenesis (GO:0048514)', 'regulation of transcription by RNA polymerase II (GO:0006357)', 'response to stress (GO:0006950)', 'positive regulation of nucleic acid-templated transcription (GO:1903508)', 'positive regulation of RNA biosynthetic process (GO:1902680)', 'positive regulation of transcription, DNA-templated (GO:0045893)', 'cellular response to chemical stimulus (GO:0070887)', 'positive regulation of RNA metabolic process (GO:0051254)', 'response to oxygen levels (GO:0070482)', 'positive regulation of macromolecule biosynthetic process (GO:0010557)'}
ethiopian_human,tibetan_human,ethiopian_cow,tibetan_dog,andean_human,tibetan_goat; 6
{'response to decreased oxygen levels (GO:0036293)', 'cellular homeostasis (GO:0019725)', 'response to hypoxia (GO:0001666)', 'positive regulation of nucleobase-containing compound metabolic process (GO:0045935)', 'ion homeostasis (GO:0050801)', 'response to endogenous stimulus (GO:0009719)', 'homeostatic process (GO:0042592)', 'cellular chemical homeostasis (GO:0055082)', 'response to oxygen levels (GO:0070482)', 'multicellular organism development (GO:0007275)', 'cellular response to chemical stimulus (GO:0070887)', 'chemical homeostasis (GO:0048878)'}
tibetan_human,tibetan_cow,tibetan_dog,andean_human,tibetan_yak,tibetan_goat; 6
{'response to decreased oxygen levels (GO:0036293)', 'response to nitric oxide (GO:0071731)', 'response to hypoxia (GO:0001666)', 'response to stress (GO:0006950)', 'cellular response to stress (GO:0033554)', 'response to oxygen levels (GO:0070482)'}
ethiopian_human,tibetan_chicken,tibetan_human,tibetan_cow,andean_horse,andean_human,tibetan_goat; 7
{'response to decreased oxygen levels (GO:0036293)', 'response to hypoxia (GO:0001666)', 'response to oxygen levels (GO:0070482)', 'muscle structure development (GO:0061061)'}
ethiopian_human,tibetan_human,tibetan_cow,ethiopian_cow,tibetan_dog,tibetan_pig,tibetan_goat; 7
{'response to chemical (GO:0042221)', 'cellular response to chemical stimulus (GO:0070887)'}
tibetan_human,tibetan_cow,tibetan_dog,tibetan_horse,andean_horse,andean_human,tibetan_goat; 7
{'response to oxidative stress (GO:0006979)'}
ethiopian_human,tibetan_human,tibetan_cow,tibetan_dog,andean_human,tibetan_yak,tibetan_goat; 7
{'response to decreased oxygen levels (GO:0036293)', 'response to hypoxia (GO:0001666)', 'response to oxygen levels (GO:0070482)', 'response to stress (GO:0006950)'}
ethiopian_human,tibetan_human,tibetan_cow,ethiopian_cow,tibetan_dog,andean_horse,tibetan_goat; 7
{'response to decreased oxygen levels (GO:0036293)', 'response to chemical (GO:0042221)', 'response to hypoxia (GO:0001666)', 'response to oxygen levels (GO:0070482)'}
ethiopian_human,tibetan_human,ethiopian_cow,tibetan_pig,andean_human,tibetan_yak,tibetan_goat; 7
{'regulation of biological quality (GO:0065008)'}
ethiopian_human,tibetan_human,tibetan_cow,tibetan_dog,andean_horse,andean_human,tibetan_goat; 7
{'response to decreased oxygen levels (GO:0036293)', 'response to hypoxia (GO:0001666)', 'blood vessel morphogenesis (GO:0048514)', 'regulation of transcription by RNA polymerase II (GO:0006357)', 'response to oxygen levels (GO:0070482)'}
ethiopian_human,tibetan_human,tibetan_cow,ethiopian_cow,tibetan_dog,andean_human,tibetan_goat; 7
{'response to decreased oxygen levels (GO:0036293)', 'response to hypoxia (GO:0001666)', 'positive regulation of nucleobase-containing compound metabolic process (GO:0045935)', 'cellular response to chemical stimulus (GO:0070887)', 'response to oxygen levels (GO:0070482)'}
ethiopian_human,tibetan_human,ethiopian_cow,tibetan_dog,andean_human,tibetan_yak,tibetan_goat; 7
{'response to decreased oxygen levels (GO:0036293)', 'response to hypoxia (GO:0001666)', 'response to oxygen levels (GO:0070482)', 'multicellular organism development (GO:0007275)'}
ethiopian_human,tibetan_human,tibetan_cow,ethiopian_cow,tibetan_dog,andean_horse,tibetan_pig,tibetan_goat; 8
{'response to chemical (GO:0042221)'}
ethiopian_human,tibetan_human,tibetan_cow,ethiopian_cow,andean_horse,andean_human,tibetan_yak,tibetan_goat; 8
{'response to decreased oxygen levels (GO:0036293)', 'response to hypoxia (GO:0001666)', 'anatomical structure morphogenesis (GO:0009653)', 'system development (GO:0048731)', 'response to oxygen levels (GO:0070482)'}
ethiopian_human,tibetan_human,tibetan_cow,ethiopian_cow,tibetan_dog,tibetan_pig,andean_human,tibetan_goat; 8
{'cellular response to chemical stimulus (GO:0070887)'}
ethiopian_human,tibetan_chicken,tibetan_human,tibetan_cow,ethiopian_cow,tibetan_dog,andean_horse,andean_human,tibetan_yak,tibetan_goat; 10
{'response to decreased oxygen levels (GO:0036293)', 'response to hypoxia (GO:0001666)', 'response to oxygen levels (GO:0070482)'}
